# Supplementary material for: HD-ZIP Transcription Factors and Brassinosteroid Signaling Play a Role in Capitulum Patterning in Chrysanthemum
Source: Int J Mol Sci. 2023 Apr 21;24(8):7655. doi: 10.3390/ijms24087655 (PMC10141471; doi:10.3390/ijms24087655)
Supplement: Supplementary file 1 [file ijms-24-07655-s001.zip › Supplementary Tables.xlsx]

## Sheet: Table S1 - DEGs V1-M1
Table S1. Differentially expressed genes in M1 vs V1. Values represent log2 fold change. Positive values indicate downregulation in the mutant, negative values upregulation in the mutant.
Transcript	Arabidopsis gene code	Var1s0	Var1s1	Var1s2	Var1s3
TRINITY_DN32872_c0_g1_i1		11.7554	11.9015	11.0442	10.8209
TRINITY_DN45478_c0_g6_i1		9.4563	8.20514	7.06962	9.21786
TRINITY_DN53492_c1_g2_i7		9.38259	6.76552	9.83063	7.80476
TRINITY_DN32872_c0_g4_i1		9.19031	8.43351	7.7231	8.01392
TRINITY_DN62032_c2_g1_i2		9.15557	9.03698	8.11894	8.28393
TRINITY_DN39930_c0_g2_i1		9.1071	7.60424	6.45929	5.87527
TRINITY_DN30675_c0_g2_i1		8.57552	7.08504	7.78907	6.2532
TRINITY_DN28616_c0_g1_i2		8.19044	8.13072	7.14199	4.31282
TRINITY_DN40260_c1_g5_i2		8.10244	5.30159	6.42136	3.98127
TRINITY_DN36181_c2_g8_i2		7.93173	5.01312	3.2471	2.87489
TRINITY_DN57985_c0_g1_i6		7.78223	6.27761	5.68535	7.93603
TRINITY_DN30178_c0_g1_i1	AT1G24420.2	7.7543	7.93885	7.24481	8.28716
TRINITY_DN62143_c0_g1_i1	AT3G51970.1	7.71964	7.54569	7.62729	6.77208
TRINITY_DN67927_c5_g2_i2		7.67732	7.73576	6.98984	8.035
TRINITY_DN50203_c4_g1_i3		7.5903	7.50282	6.82676	6.82558
TRINITY_DN47239_c1_g3_i2	AT3G18670.2	7.56257	5.34516	6.56687	6.44126
TRINITY_DN42822_c2_g3_i1	AT1G07180.1	7.50191	8.92886	8.9247	8.09367
TRINITY_DN53367_c1_g2_i1		7.48025	7.4915	8.62945	9.07205
TRINITY_DN66263_c0_g1_i1		7.47469	7.24268	7.33117	6.86835
TRINITY_DN28477_c0_g1_i1	ATMG01250.1	7.46096	6.97278	6.12516	5.87001
TRINITY_DN61980_c0_g2_i10	AT1G64460.1	7.45361	8.02095	4.87212	7.38212
TRINITY_DN44549_c1_g1_i9		7.43579	8.24685	6.12068	4.75271
TRINITY_DN40968_c1_g2_i2		7.3387	6.41654	6.66821	6.66352
TRINITY_DN54298_c3_g3_i2		7.28183	5.15631	5.14461	6.11294
TRINITY_DN51473_c3_g8_i2		7.2459	7.55666	6.24489	6.40237
TRINITY_DN49875_c2_g2_i2	AT5G04730.1	7.18806	6.36965	5.50608	4.64497
TRINITY_DN35765_c1_g3_i1		7.12286	5.86818	6.5708	5.67424
TRINITY_DN55733_c0_g1_i1		7.11666	7.55016	6.57299	7.07815
TRINITY_DN57285_c1_g2_i1		7.02347	7.13524	6.74497	6.98606
TRINITY_DN38716_c2_g1_i9		6.99672	6.82044		5.70332
TRINITY_DN42967_c1_g1_i1		6.97117	7.88351	7.49274	7.9936
TRINITY_DN68793_c4_g1_i1		6.95168	6.6151	5.50303	5.34295
TRINITY_DN61309_c0_g1_i1	AT5G05010.2	6.89736	5.86817		6.60004
TRINITY_DN59904_c1_g1_i1	AT5G05010.2	6.88625	6.58982		6.46937
TRINITY_DN46213_c2_g3_i3		6.88263	7.71366	6.54057	7.39059
TRINITY_DN54389_c2_g1_i1		6.85603	6.67907
TRINITY_DN46663_c1_g4_i1		6.85491	8.78942	6.78906	7.94299
TRINITY_DN61694_c3_g1_i1	AT4G37320.1	6.82719
TRINITY_DN49132_c0_g7_i2		6.77056	5.93257
TRINITY_DN65603_c0_g2_i1		6.73376	5.72229		6.48449
TRINITY_DN48286_c0_g5_i1		6.72323	8.25973	11.0803	9.28203
TRINITY_DN36299_c1_g14_i1		6.68543	7.04863	5.4737	6.52046
TRINITY_DN52134_c1_g1_i1		6.6558	6.9595	7.3149	7.68984
TRINITY_DN58027_c0_g1_i1	AT4G23160.3	6.63649
TRINITY_DN36174_c1_g1_i3		6.63481	7.74756	7.7296	7.08543
TRINITY_DN45912_c0_g3_i4		6.58473	5.8402	3.28249	4.53841
TRINITY_DN68780_c7_g2_i5		6.57371	6.0357		5.08274
TRINITY_DN35264_c0_g2_i5		6.56558	5.41107
TRINITY_DN36115_c4_g2_i4	AT3G49200.1	6.53332	6.105	5.18745	4.78631
TRINITY_DN33639_c1_g2_i2		6.50327	6.46874	6.4028	5.34549
TRINITY_DN62030_c5_g5_i1		6.48352			5.70779
TRINITY_DN44824_c3_g1_i2		6.4718		5.73388	4.34385
TRINITY_DN64567_c4_g5_i1		6.44111	6.53456
TRINITY_DN51255_c3_g3_i1	AT3G51550.1	6.43622	6.03304
TRINITY_DN41163_c1_g2_i1		6.42242	7.19086		6.01931
TRINITY_DN53048_c1_g5_i1	AT1G56240.1	6.41342	6.05417
TRINITY_DN50075_c0_g4_i2		6.38399
TRINITY_DN50606_c4_g2_i1		6.37425
TRINITY_DN41567_c2_g2_i1		6.36588	5.90455	5.41354	5.6359
TRINITY_DN41886_c3_g3_i2	AT1G65350.1	6.36164
TRINITY_DN36062_c3_g2_i3		6.3589	5.94881
TRINITY_DN48913_c0_g1_i3	ATCG00180.1	6.35138	6.04752	6.53564	6.23754
TRINITY_DN62806_c0_g2_i5		6.34751
TRINITY_DN66874_c6_g7_i1	AT5G39000.1	6.32994	5.523	4.90528	6.7483
TRINITY_DN48254_c4_g1_i2		6.30475	6.57431	3.95825	6.29959
TRINITY_DN49154_c0_g5_i1	AT5G17540.1	6.28684	6.50049	6.78602	5.13065
TRINITY_DN60618_c0_g6_i1		6.285	6.46964
TRINITY_DN63327_c0_g2_i2		6.28249	6.50964		5.84299
TRINITY_DN67510_c1_g1_i1		6.26674	6.41188	3.94665	6.36564
TRINITY_DN43441_c1_g1_i1		6.2464	4.58342	4.31784	3.09711
TRINITY_DN35188_c4_g1_i1	AT1G34070.1	6.24096	7.55899	6.69024	6.46259
TRINITY_DN63221_c2_g1_i3	AT4G23160.3	6.22716	5.09416	4.32862	2.90474
TRINITY_DN30305_c0_g3_i1	AT1G43760.1	6.20244			5.94007
TRINITY_DN24307_c0_g1_i1		6.19949
TRINITY_DN52757_c0_g1_i2		6.18051	5.93686
TRINITY_DN47741_c3_g4_i2		6.1784	6.18267
TRINITY_DN33042_c1_g7_i1		6.16044	3.92628	3.45389	2.61025
TRINITY_DN66874_c6_g4_i2		6.14461	5.13192	7.06622	4.81802
TRINITY_DN59904_c1_g3_i2	AT5G05010.2	6.11516
TRINITY_DN34333_c4_g1_i1		6.10217	6.58151	6.12321	6.87718
TRINITY_DN64468_c1_g6_i1		6.09851
TRINITY_DN57414_c1_g4_i1	AT4G12040.2	6.07565	5.88042	3.61248	3.76292
TRINITY_DN42467_c0_g2_i1	AT5G17540.1	6.03877	5.12666	3.13794	3.1657
TRINITY_DN41030_c4_g1_i1		6.03459		5.22417
TRINITY_DN45430_c2_g2_i1		6.01557	4.30507
TRINITY_DN37926_c1_g6_i1	AT5G17540.1	6.01257
TRINITY_DN57177_c1_g4_i1		6.00204	5.37332	5.4787	4.14596
TRINITY_DN25900_c0_g1_i1		5.99007
TRINITY_DN35287_c1_g7_i1	AT2G34930.1	5.98159	5.46637	5.37878	4.26268
TRINITY_DN66157_c4_g1_i1		5.97077
TRINITY_DN48153_c0_g4_i4		5.9562	2.93983
TRINITY_DN35281_c2_g5_i1		5.95567	5.97602
TRINITY_DN63744_c1_g4_i1	AT1G66530.1	5.94816	5.9398
TRINITY_DN38769_c3_g1_i5		5.92676
TRINITY_DN65054_c0_g2_i1		5.92275	5.1035	4.71215	4.66676
TRINITY_DN67452_c1_g3_i2		5.9021
TRINITY_DN54835_c1_g2_i1		5.87453	6.14136
TRINITY_DN44985_c1_g5_i1		5.87322	6.1792	6.21081	6.17315
TRINITY_DN60875_c0_g1_i1		5.87158
TRINITY_DN30902_c0_g1_i1		5.86646	6.20472	3.351
TRINITY_DN31690_c0_g1_i1		5.85256	6.44397	6.84234	6.59167
TRINITY_DN47286_c2_g4_i3		5.8193	6.1218	6.42973	5.55783
TRINITY_DN51927_c1_g1_i1		5.79565			5.90824
TRINITY_DN66875_c2_g1_i3		5.78716
TRINITY_DN47041_c0_g1_i1		5.78382			6.26166
TRINITY_DN52659_c2_g3_i2		5.76883	5.71482	3.76994	5.49457
TRINITY_DN67619_c2_g1_i8		5.76139	5.6552	4.89904	3.26753
TRINITY_DN68469_c1_g5_i1		5.74861	6.38198
TRINITY_DN47571_c0_g1_i3		5.74615	5.54555	5.57159	5.9964
TRINITY_DN39616_c1_g4_i1		5.7388		3.05854
TRINITY_DN37456_c0_g1_i6	AT4G00260.1	5.73109
TRINITY_DN60858_c4_g1_i3	AT5G02500.2	5.72934	4.11712	3.34067	4.16089
TRINITY_DN86962_c0_g1_i1		5.72897	4.47706	6.00087	6.94827
TRINITY_DN36483_c3_g6_i1		5.70795
TRINITY_DN39133_c1_g4_i1		5.69954	5.11628	7.37584	6.72576
TRINITY_DN45475_c1_g1_i5		5.69038
TRINITY_DN42075_c2_g2_i1		5.68924			5.71048
TRINITY_DN63327_c0_g1_i4		5.66477
TRINITY_DN43173_c4_g4_i1		5.60695		2.10478
TRINITY_DN61062_c1_g1_i30		5.57598	4.88578		6.02598
TRINITY_DN44089_c0_g1_i1	AT4G37400.1	5.57471	4.80393	5.98582	5.33617
TRINITY_DN45639_c3_g1_i4		5.57128	4.00136
TRINITY_DN44134_c1_g4_i4	AT5G04690.3	5.53698	6.03387	3.3435	4.34127
TRINITY_DN53967_c1_g1_i2		5.53695	7.58557
TRINITY_DN30860_c0_g1_i1	AT4G29090.1	5.52149		5.67234	3.13039
TRINITY_DN67362_c2_g5_i1		5.45343
TRINITY_DN41289_c0_g4_i1		5.43549	7.37739	6.60936	6.61609
TRINITY_DN41151_c0_g1_i2		5.41536	4.72296	5.58077	4.29868
TRINITY_DN96938_c0_g1_i1	AT3G19820.3	5.36621	5.77723
TRINITY_DN59708_c1_g1_i9		5.3643	8.0403	6.50023	7.40556
TRINITY_DN61354_c0_g1_i1		5.32387	6.06764		5.94067
TRINITY_DN47426_c1_g1_i9		5.30786	4.1661	4.57616	4.14588
TRINITY_DN11028_c0_g1_i1		5.23381	4.63807	2.96841	2.48036
TRINITY_DN42084_c0_g1_i3	AT5G39000.1	5.22807	4.66731	3.2586
TRINITY_DN24817_c0_g1_i1	AT3G53990.1	5.19749	5.69989	4.52615	4.07391
TRINITY_DN52452_c2_g5_i4	AT1G29630.2	5.19156	4.90178	4.33387	3.34415
TRINITY_DN64840_c1_g1_i12		5.15862	3.83251	3.31275	3.68365
TRINITY_DN57247_c0_g3_i1	AT5G50700.1	5.14368	4.98041	5.44861	5.0323
TRINITY_DN38247_c3_g2_i3		5.1422	5.53494	4.63069	4.71073
TRINITY_DN35569_c2_g12_i1		5.13571	5.07292	3.49134	2.8987
TRINITY_DN40433_c2_g1_i2		4.94868	4.4479
TRINITY_DN43579_c2_g3_i1		4.94482	4.12636	2.80326	4.35911
TRINITY_DN32051_c0_g1_i3	AT3G49190.1	4.91707	5.90069	3.65319	4.67829
TRINITY_DN35356_c0_g1_i7		4.89659	4.35977	2.79333	4.32188
TRINITY_DN53996_c2_g3_i1	AT5G55160.1	4.87986	4.29656	3.72275	3.73343
TRINITY_DN33347_c0_g1_i1	AT1G49320.1	4.86996	3.75667
TRINITY_DN59653_c3_g2_i4		4.85642	5.35096	3.90242	5.68311
TRINITY_DN47039_c1_g1_i1		4.84518
TRINITY_DN62780_c1_g6_i2		4.81434	5.0693	5.83092	3.77928
TRINITY_DN37743_c0_g1_i8		4.73746	4.37194	4.13117	5.65873
TRINITY_DN54522_c2_g3_i1	AT3G24255.5	4.70325	3.54238		2.37897
TRINITY_DN46991_c0_g6_i1	AT1G34070.1	4.63316	2.77087	3.31821	3.31224
TRINITY_DN42768_c0_g1_i4	AT3G49190.1	4.63305	4.24174	4.15062	4.51091
TRINITY_DN46663_c1_g3_i2		4.63267	5.96615	3.80598	3.2119
TRINITY_DN34242_c1_g1_i2	AT1G15520.2	4.60337	3.67318	2.609
TRINITY_DN66376_c1_g2_i4	AT3G04690.1	4.60218	2.41211
TRINITY_DN52933_c0_g2_i1	AT1G13960.2	4.57887	3.1128	3.23595	3.42542
TRINITY_DN42233_c0_g2_i1		4.54168	4.73441	3.53552
TRINITY_DN39930_c1_g3_i2		4.4971	4.63471
TRINITY_DN67459_c3_g2_i1	AT3G24255.7	4.44975	3.61406	3.65643	4.00117
TRINITY_DN34104_c0_g1_i4		4.4454		3.65818	3.08438
TRINITY_DN46618_c2_g9_i1	AT4G27290.2	4.38483	3.77574	3.91745	3.15718
TRINITY_DN39629_c0_g2_i4		4.37222			6.8687
TRINITY_DN29789_c1_g1_i2	AT4G37050.1	4.36538	6.71302	10.0662	9.05906
TRINITY_DN34988_c1_g7_i1		4.24812	3.61142	3.10542	2.79804
TRINITY_DN62307_c1_g1_i3		4.20673	2.71032	2.71577	3.3465
TRINITY_DN30926_c0_g1_i1	AT1G52800.1	4.12306
TRINITY_DN66163_c0_g1_i1	AT1G72740.2	4.10008	4.55713	4.10553	3.86309
TRINITY_DN37117_c1_g1_i2	AT1G11080.1	4.096		1.87975
TRINITY_DN47394_c1_g1_i2	AT1G33540.2	4.09509	3.75294	4.50009	3.94621
TRINITY_DN53245_c0_g1_i1		4.0931
TRINITY_DN66776_c0_g1_i4		4.06084	3.85785	3.15012	3.69939
TRINITY_DN54417_c7_g1_i1		4.02728	4.26789	4.98049	4.55869
TRINITY_DN61296_c0_g2_i1	AT3G12580.1	4.02293	3.81911	3.46892	4.50357
TRINITY_DN24956_c0_g1_i2		4.01833	4.56767	3.9524	3.77276
TRINITY_DN52353_c1_g2_i1	AT2G27130.1	4.00685	4.01471	3.15079	3.25224
TRINITY_DN37977_c0_g1_i2		3.92037	4.69271	3.15477	4.56919
TRINITY_DN42871_c1_g3_i4		3.91696	4.49957	3.21448	4.19
TRINITY_DN34983_c3_g3_i1		3.91423	3.14696	3.07784	2.36812
TRINITY_DN36079_c1_g2_i5	AT1G78780.5	3.90842	4.86636	5.30075	5.15018
TRINITY_DN49071_c1_g5_i3		3.85846	2.92862	3.76397	3.91405
TRINITY_DN37147_c0_g2_i9		3.85666	3.92303	2.85348	3.10336
TRINITY_DN49802_c0_g1_i7	AT5G44120.3	3.84019	2.00328
TRINITY_DN52998_c1_g1_i3	AT3G28510.1	3.82965	3.79599
TRINITY_DN45752_c0_g6_i3		3.81826	3.98301	2.31737	2.48456
TRINITY_DN67226_c0_g2_i2		3.8118		4.21384	5.99828
TRINITY_DN52920_c0_g1_i4	AT3G46290.1	3.8089	3.26481	1.31942
TRINITY_DN58222_c4_g1_i3		3.80682
TRINITY_DN62040_c4_g1_i9		3.80301	3.32987	2.44797	2.46385
TRINITY_DN59721_c5_g3_i2		3.72755	4.4663	5.15327	4.7769
TRINITY_DN55803_c2_g4_i1		3.72558	4.17307	3.80544	3.82647
TRINITY_DN32922_c0_g3_i1	AT5G41980.1	3.71534
TRINITY_DN61523_c0_g1_i1		3.64557	3.67132	3.79745	3.68947
TRINITY_DN41933_c0_g1_i13		3.62004	3.5016	2.3239	3.05837
TRINITY_DN63954_c0_g3_i4		3.61822
TRINITY_DN40530_c2_g3_i1		3.56996	3.16836	2.45276	2.06326
TRINITY_DN58959_c0_g1_i2		3.512	3.21496	2.70209	2.91032
TRINITY_DN45464_c1_g1_i4	AT3G46290.1	3.49187	5.00358
TRINITY_DN68315_c7_g1_i1		3.46792		7.03336	4.42517
TRINITY_DN65438_c0_g3_i1		3.45384	3.3797	3.96312	3.05716
TRINITY_DN39977_c1_g3_i2		3.42106	3.06332	3.9321	2.83713
TRINITY_DN23969_c0_g1_i1		3.39003		2.64072
TRINITY_DN32844_c0_g1_i2	AT3G61040.1	3.3775	3.29005	3.41555
TRINITY_DN65099_c4_g4_i1		3.3599		2.20189
TRINITY_DN61228_c1_g5_i1	AT1G21270.1	3.35738
TRINITY_DN64091_c3_g3_i1		3.33012	3.1992	2.53472	2.03765
TRINITY_DN58387_c0_g2_i9		3.31223
TRINITY_DN59721_c5_g2_i8		3.29962	3.96428	2.42687	3.54702
TRINITY_DN61028_c0_g1_i5	AT4G02210.2	3.29848	3.22247	3.34476	3.04272
TRINITY_DN47605_c0_g3_i1		3.29129	2.62556	1.84328	1.9828
TRINITY_DN43834_c1_g2_i2	AT1G75270.1	3.28074
TRINITY_DN43399_c4_g11_i1		3.26774	2.79344
TRINITY_DN54125_c0_g2_i1		3.24519	2.22518	2.30554	1.72551
TRINITY_DN62860_c2_g1_i10		3.2366	2.75438	2.20384	2.48676
TRINITY_DN54389_c2_g8_i1		3.21706
TRINITY_DN61144_c1_g1_i2	AT4G38180.1	3.21427		2.65945	3.13525
TRINITY_DN60491_c0_g1_i2	AT2G05642.1	3.2138	1.44708	1.77185	3.00122
TRINITY_DN46272_c0_g1_i1		3.18503	2.72007		3.02135
TRINITY_DN41225_c0_g1_i4	AT5G23960.2	3.18119	2.37638
TRINITY_DN68845_c26_g1_i2		3.17585	3.41985	2.59908	2.28289
TRINITY_DN50408_c0_g2_i3		3.16728	2.44139	2.10795	2.54935
TRINITY_DN51019_c1_g1_i7		3.15076	1.91099	1.61617	2.02904
TRINITY_DN65366_c5_g2_i5		3.13478	2.80129	2.42863
TRINITY_DN54352_c2_g4_i4		3.13059			3.35877
TRINITY_DN42591_c1_g1_i2	AT5G18880.1	3.13007	2.81581	2.73638	2.89667
TRINITY_DN34265_c2_g9_i1		3.12883
TRINITY_DN36276_c0_g4_i2	AT5G17540.1	3.11445	3.26546	2.76336	2.66274
TRINITY_DN37279_c1_g8_i1		3.10317	3.53325	3.25745	2.99196
TRINITY_DN64204_c3_g1_i2		3.08825	2.66816	2.62074	3.29592
TRINITY_DN44132_c3_g6_i1		3.06691	2.72273	3.07994	2.90936
TRINITY_DN60803_c0_g2_i1		3.05267	2.53656	1.92935	2.84112
TRINITY_DN37486_c1_g1_i1		3.03568	3.05453	2.69668	2.81147
TRINITY_DN57297_c2_g1_i3	AT4G27290.2	3.02451	2.28693	2.11206	2.69051
TRINITY_DN47775_c1_g7_i2		3.02018	3.62082	2.56037	2.47349
TRINITY_DN43192_c2_g6_i1		3.0101	3.12652	2.42705	2.45432
TRINITY_DN61666_c0_g5_i1		2.99837	2.82512
TRINITY_DN62353_c1_g3_i1	AT3G24255.7	2.99776	2.51256	2.47861	2.80909
TRINITY_DN61376_c4_g2_i8		2.99747		3.17231
TRINITY_DN46890_c0_g2_i1		2.98759
TRINITY_DN49383_c0_g4_i1	AT1G62640.2	2.98656	2.80624	1.82241	2.06425
TRINITY_DN31555_c0_g1_i1		2.93398	3.24539	2.02675	2.60302
TRINITY_DN51473_c3_g10_i2		2.93265	3.46952	3.61336
TRINITY_DN68698_c4_g4_i2		2.89931	2.46714	2.09039	2.31784
TRINITY_DN49396_c5_g4_i1		2.89466
TRINITY_DN32123_c0_g2_i2	AT1G50060.1	2.85553	2.21722
TRINITY_DN35451_c1_g3_i1	AT5G16710.1	2.84235	2.27255	2.37907
TRINITY_DN42899_c3_g1_i4	AT5G35830.1	2.82463	2.67848	3.69445	3.60206
TRINITY_DN44420_c2_g10_i1		2.82272			1.96093
TRINITY_DN66631_c1_g4_i2	AT3G59850.1	2.82159	3.20942		2.55638
TRINITY_DN44020_c0_g4_i1		2.81849
TRINITY_DN40375_c1_g2_i1		2.81309	2.0364
TRINITY_DN54463_c0_g1_i1		2.81054	5.21767	5.66657	5.45326
TRINITY_DN60046_c3_g1_i1	AT3G24255.5	2.80976
TRINITY_DN45205_c2_g1_i3		2.80641			2.10433
TRINITY_DN68648_c4_g1_i4		2.79778	2.42731	2.49049	3.28174
TRINITY_DN66376_c1_g3_i2	AT2G37050.2	2.78651	2.88734
TRINITY_DN39950_c2_g1_i4		2.76027	3.05758	2.6277	2.52625
TRINITY_DN66420_c1_g1_i5	AT5G33406.1	2.74068	2.66562	2.91601	2.83879
TRINITY_DN56461_c0_g1_i1		2.71632	2.40874	2.35416	2.27067
TRINITY_DN44819_c0_g1_i12		2.70513	1.91619	1.615	2.03679
TRINITY_DN58927_c2_g1_i1		2.68966	3.01973	2.29281	2.18467
TRINITY_DN50842_c0_g4_i3		2.68308	2.48053
TRINITY_DN64220_c1_g4_i1		2.62792	2.46106	2.2613	2.02275
TRINITY_DN54936_c1_g1_i3		2.62269	2.02472		2.23975
TRINITY_DN32814_c0_g1_i4		2.61838	2.35065
TRINITY_DN38771_c1_g1_i4		2.58861	3.26725	2.45666	3.58331
TRINITY_DN57858_c1_g2_i2	AT1G70880.1	2.58833	2.15883	2.04683	2.18471
TRINITY_DN42346_c0_g4_i2		2.58011	1.85806	1.63651	1.98485
TRINITY_DN63564_c1_g6_i1		2.56113	1.91902	1.80279	1.53442
TRINITY_DN55277_c5_g1_i1	AT3G18670.2	2.53919	2.66951
TRINITY_DN61529_c1_g3_i1	AT5G41980.1	2.53121	2.25614	1.42797
TRINITY_DN35910_c4_g1_i1		2.52117	2.87109	2.23172	2.18479
TRINITY_DN50760_c0_g5_i1	AT5G10980.1	2.5003
TRINITY_DN50200_c0_g4_i3		2.46196		2.37653	2.37304
TRINITY_DN34374_c0_g1_i4		2.45088	2.107	1.10244
TRINITY_DN51139_c1_g2_i6		2.44881	2.52305	2.46793	2.51508
TRINITY_DN46556_c3_g2_i2		2.44594	1.71589	1.66762	1.80463
TRINITY_DN41840_c0_g1_i6	AT2G46760.1	2.44056	2.27867	1.75441	1.62329
TRINITY_DN35395_c0_g3_i1		2.43934
TRINITY_DN46337_c1_g2_i3		2.42936	2.22005	2.3493	2.60314
TRINITY_DN57382_c0_g5_i2		2.40733	3.25857	3.25007	2.36391
TRINITY_DN49050_c4_g2_i1		2.39552	2.11968	1.99908	2.23836
TRINITY_DN31337_c0_g1_i1	AT2G38500.1	2.38959	2.04734	2.68659
TRINITY_DN58242_c0_g1_i17		2.37924	2.0282	2.28876	1.92164
TRINITY_DN51665_c0_g2_i1	AT5G41980.1	2.3683	1.97302	1.58518	1.96938
TRINITY_DN58598_c0_g3_i4	AT3G57050.5	2.35678	2.80558	1.97104	2.29954
TRINITY_DN68080_c0_g1_i7		2.34502	2.36302	2.56229	2.50751
TRINITY_DN38214_c2_g3_i3		2.33271	1.57828
TRINITY_DN55478_c2_g5_i1		2.32824		1.96949	2.04088
TRINITY_DN63747_c0_g2_i8	AT3G61040.2	2.32097		3.19722	3.37232
TRINITY_DN62120_c4_g2_i2		2.31348	1.723	1.86081	2.22626
TRINITY_DN47641_c1_g4_i1	AT3G24255.5	2.28645	3.14842	1.68183	1.99226
TRINITY_DN30491_c0_g1_i3	AT2G02850.1	2.26785	1.53799
TRINITY_DN65807_c2_g2_i4	AT1G03495.1	2.25627	2.00916	1.54131	1.36768
TRINITY_DN62966_c4_g2_i1		2.23977
TRINITY_DN50995_c1_g2_i1		2.2397		2.66308	3.59832
TRINITY_DN58021_c1_g2_i4		2.2368
TRINITY_DN57592_c1_g1_i1	AT2G27660.1	2.23026	3.503
TRINITY_DN45086_c0_g1_i7	AT2G45400.1	2.22269	2.10663	2.52966	2.80631
TRINITY_DN68298_c1_g1_i3	AT4G23160.3	2.21731	2.56764
TRINITY_DN59541_c2_g1_i3		2.21164	1.9619
TRINITY_DN63626_c1_g3_i1		2.20398	1.83311	1.5717
TRINITY_DN67472_c1_g4_i1		2.20039		2.4733	2.97761
TRINITY_DN52878_c0_g1_i2		2.18547
TRINITY_DN35679_c0_g1_i2	AT3G03080.1	2.16349	2.25408	1.42017	1.04796
TRINITY_DN56826_c1_g2_i2		2.16224	1.92991
TRINITY_DN46568_c0_g1_i1		2.15431	1.52313	1.40814	1.3514
TRINITY_DN67771_c2_g1_i4		2.15192	1.72502	1.45661	1.84575
TRINITY_DN36175_c1_g2_i1		2.15163	2.74519	2.33572
TRINITY_DN57610_c0_g1_i4	AT3G57510.1	2.09084	2.30725	1.63265	1.92595
TRINITY_DN50718_c0_g3_i7	AT4G27220.1	2.0782		2.64436
TRINITY_DN41864_c0_g1_i6		2.07209	1.8581	2.04208	1.28208
TRINITY_DN33116_c0_g2_i1	AT2G19070.1	2.05715	2.84123
TRINITY_DN49027_c2_g2_i1	AT5G13930.1	2.05478	2.48861	2.55634	2.19874
TRINITY_DN65050_c3_g1_i2		2.04294
TRINITY_DN34519_c3_g2_i4	AT1G54870.2	2.03639	2.16801	2.35988	2.36105
TRINITY_DN48438_c2_g1_i5	AT5G04690.1	2.03043	2.04969	2.19313	2.20486
TRINITY_DN32883_c0_g1_i1	AT5G67060.2	2.02863	1.28179	1.61659
TRINITY_DN39706_c0_g2_i3		2.02643	2.04046	1.65513	1.60875
TRINITY_DN41138_c3_g2_i2		2.02014	1.45604
TRINITY_DN65807_c2_g3_i4	AT3G29670.1	1.98818	2.13757	1.4888	1.35506
TRINITY_DN48931_c0_g1_i10		1.98715	2.0494	1.48638	2.01752
TRINITY_DN47538_c0_g3_i2		1.98702	1.96117	1.79095
TRINITY_DN47228_c0_g1_i8	AT2G45600.1	1.98627	1.9853	2.02135	1.71403
TRINITY_DN63627_c2_g2_i4	AT5G16990.1	1.98332	2.16068	1.25275	0.912914
TRINITY_DN40347_c2_g1_i5		1.98014	3.80263	1.76338
TRINITY_DN50905_c1_g1_i11		1.96937	1.74456		1.08269
TRINITY_DN34262_c0_g5_i1		1.96468	1.47682
TRINITY_DN45996_c3_g3_i2	AT3G48520.1	1.96309	2.0345	3.22196
TRINITY_DN49499_c0_g2_i8		1.94626	1.50216	1.13479	1.06388
TRINITY_DN56385_c3_g1_i3		1.93956	2.4481	1.83659	1.9136
TRINITY_DN48690_c1_g1_i1		1.93673	1.52689	1.53525	1.76291
TRINITY_DN48160_c0_g1_i3		1.93423
TRINITY_DN59016_c1_g2_i1		1.92965	2.00335	1.48847	1.71653
TRINITY_DN36933_c1_g1_i2		1.92874		2.592
TRINITY_DN57215_c1_g2_i15	AT1G06740.1	1.92195	1.63178	1.73549	1.93691
TRINITY_DN15297_c0_g1_i3		1.91766	2.43034	1.51132	1.42155
TRINITY_DN41510_c0_g1_i2	AT1G13130.1	1.90022
TRINITY_DN63729_c1_g3_i8	AT5G15200.1	1.89531
TRINITY_DN40968_c3_g7_i2		1.88973	2.09013	1.30648	1.13545
TRINITY_DN45633_c0_g1_i5		1.88665	1.40422	0.930104	0.9965
TRINITY_DN48752_c0_g5_i2		1.88478	2.22259	1.99492	1.5427
TRINITY_DN43340_c0_g5_i3		1.88271	1.60517	1.36754	1.5223
TRINITY_DN46129_c0_g1_i2	AT2G34930.1	1.87937	2.19838	1.87184	1.75903
TRINITY_DN42364_c1_g1_i11		1.87459	1.6807
TRINITY_DN56385_c3_g2_i1		1.85367	1.84338	1.52003	1.76651
TRINITY_DN30617_c0_g1_i1		1.85213	1.84758	2.41671	1.99156
TRINITY_DN53812_c0_g1_i1	AT1G06620.2	1.82463	2.98323	2.46246	2.63303
TRINITY_DN44568_c0_g5_i2		1.81871	2.5179	1.50398	2.45946
TRINITY_DN51546_c0_g1_i1	AT1G32780.1	1.80319	1.42086	1.55167
TRINITY_DN35721_c0_g2_i2		1.79517	1.94069	1.18891
TRINITY_DN55588_c0_g3_i6		1.78586	2.34759	1.39313	1.89438
TRINITY_DN43130_c0_g1_i1	AT5G60900.1	1.78107	1.5617	1.09628	1.63318
TRINITY_DN33154_c0_g1_i1	AT5G06270.2	1.77794	2.14159	2.38032	2.45208
TRINITY_DN57336_c4_g1_i2		1.77548	1.65608	1.58207	1.53694
TRINITY_DN68761_c4_g2_i1		1.77063	1.46247	1.34175	1.50706
TRINITY_DN64660_c0_g1_i2		1.7691	1.41346	1.67296	1.45252
TRINITY_DN63627_c1_g1_i1	AT5G16990.1	1.76496	1.91907	1.26994	1.06087
TRINITY_DN49251_c0_g2_i2	AT3G60220.1	1.75595	1.81885	2.04493
TRINITY_DN65281_c4_g1_i1		1.7269	1.58576	1.98953	1.57898
TRINITY_DN65603_c1_g1_i1		1.72324	1.83033	2.54862	1.9299
TRINITY_DN34012_c1_g4_i1	AT5G59530.1	1.71903	2.91374	2.685	2.35349
TRINITY_DN63177_c0_g4_i1		1.71381
TRINITY_DN49621_c0_g1_i1	AT3G52780.1	1.69867	1.96161		1.90133
TRINITY_DN51750_c2_g5_i1		1.69479		1.73231	1.61562
TRINITY_DN49116_c0_g1_i4		1.68769
TRINITY_DN35470_c0_g2_i2		1.68447
TRINITY_DN44754_c0_g2_i6		1.67223
TRINITY_DN48910_c2_g4_i6	AT5G59100.1	1.66829	1.43416	1.69095	1.49765
TRINITY_DN41520_c2_g1_i1		1.66503	1.97331
TRINITY_DN36555_c2_g1_i1	AT3G25830.1	1.65426	1.49423
TRINITY_DN38396_c1_g1_i2		1.64215	1.9952	1.77909	2.04959
TRINITY_DN66318_c1_g4_i1		1.63519	1.31691	1.41272	1.40898
TRINITY_DN47554_c0_g1_i2	AT2G39210.1	1.62199	1.42556	1.89182
TRINITY_DN68572_c3_g3_i2	AT3G62800.3	1.61238	1.34328	1.46069	1.66845
TRINITY_DN33552_c3_g4_i1	AT5G36110.2	1.60838	1.66471
TRINITY_DN44346_c0_g2_i2		1.60497	1.40824	1.32224	1.47912
TRINITY_DN42770_c0_g3_i1		1.60452			1.71939
TRINITY_DN40901_c5_g1_i1		1.59114		1.80575
TRINITY_DN38287_c3_g2_i1	AT5G24510.1	1.59104	1.71615
TRINITY_DN35272_c0_g2_i4	AT1G06620.2	1.58732	2.17272	2.25065	2.21947
TRINITY_DN58201_c0_g4_i1		1.5847
TRINITY_DN41906_c0_g1_i3		1.58358
TRINITY_DN37421_c0_g1_i1	AT4G00400.1	1.5775	1.54107	1.4636
TRINITY_DN38117_c1_g1_i1		1.5733	1.28772
TRINITY_DN36363_c0_g1_i4	AT5G24290.1	1.56283
TRINITY_DN36230_c0_g1_i1	AT1G13570.3	1.56007	1.27558	1.50403	1.57571
TRINITY_DN62742_c0_g2_i1	AT3G48280.1	1.55084	1.53904	1.28036	1.6893
TRINITY_DN60422_c0_g1_i5	AT2G23200.1	1.54173	1.75947	1.45208	1.19924
TRINITY_DN49389_c1_g2_i1	AT1G06080.2	1.53939	2.59111	2.80168	3.65876
TRINITY_DN59991_c1_g4_i1		1.53139	1.44296	1.21182	1.55628
TRINITY_DN44055_c1_g1_i2	AT2G37700.2	1.51842	1.38063
TRINITY_DN68055_c3_g1_i12	AT5G24120.3	1.51618	1.43864	1.20842	1.43991
TRINITY_DN54966_c1_g1_i4	AT1G31830.2	1.51488	1.94684	1.85549	1.28494
TRINITY_DN37055_c0_g1_i7		1.49694	1.18769	0.950245	0.866581
TRINITY_DN43357_c2_g1_i2	AT5G46290.1	1.49652	2.04171	1.87376	2.80679
TRINITY_DN59905_c2_g1_i6	AT1G73280.2	1.48658	0.930911	1.02295
TRINITY_DN64021_c1_g4_i1	AT5G20920.3	1.47258
TRINITY_DN44434_c3_g1_i2	AT4G18910.1	1.46859	1.59459	1.57884	1.59115
TRINITY_DN63825_c1_g1_i18		1.4646	1.58195
TRINITY_DN33855_c1_g1_i1	AT3G24255.7	1.46438	1.48431
TRINITY_DN49363_c1_g2_i2		1.46366	1.44603	1.80603	1.72403
TRINITY_DN56661_c2_g2_i1		1.46235		1.19517
TRINITY_DN63627_c2_g5_i1	AT5G16990.1	1.45869	1.81027	1.10888	0.687488
TRINITY_DN52750_c3_g1_i1	AT3G48270.1	1.45245	1.91293	1.08807	1.3461
TRINITY_DN67307_c3_g1_i12		1.44638	1.49575	1.11543	1.32529
TRINITY_DN40675_c0_g2_i1	AT1G29670.1	1.43622	1.67976	1.57142
TRINITY_DN57984_c0_g1_i1	AT1G49670.1	1.43557	1.36026	1.44637	1.45312
TRINITY_DN64425_c1_g1_i4	AT1G02205.2	1.42786	1.50218
TRINITY_DN48696_c2_g5_i1		1.42744
TRINITY_DN32487_c0_g1_i3	AT2G36210.1	1.42385	1.57813	2.48698	3.60486
TRINITY_DN50301_c1_g2_i5		1.42015	1.22666	0.983577	1.10919
TRINITY_DN35224_c0_g2_i2		1.41693	1.53356
TRINITY_DN45836_c0_g1_i6	AT4G24130.1	1.40632	1.57905	1.0031
TRINITY_DN53090_c1_g1_i4	AT5G09300.1	1.40478			0.623047
TRINITY_DN45549_c1_g3_i1	AT1G06080.2	1.38369	1.10083
TRINITY_DN33551_c0_g1_i2		1.38176
TRINITY_DN45560_c0_g1_i2		1.38012	1.46237		0.925523
TRINITY_DN53772_c2_g1_i14		1.37864	1.34561
TRINITY_DN49935_c1_g5_i1	AT5G24810.2	1.37837	1.49045
TRINITY_DN63784_c0_g3_i1	AT2G18360.2	1.3752			1.83442
TRINITY_DN60762_c0_g1_i6	AT3G23840.1	1.36986	1.43298	2.2735	1.92261
TRINITY_DN34954_c5_g3_i2	AT1G43760.1	1.363
TRINITY_DN50245_c3_g1_i9		1.35627
TRINITY_DN53734_c4_g1_i6		1.3555
TRINITY_DN56744_c0_g1_i2		1.34061
TRINITY_DN41539_c2_g4_i3	AT5G24810.1	1.3385	1.87947
TRINITY_DN36515_c1_g1_i3	AT4G38260.1	1.33487	1.76443	1.62905	1.65531
TRINITY_DN45675_c0_g1_i13		1.33484	1.42407	1.30539	1.4934
TRINITY_DN53912_c0_g1_i2		1.33362	1.44183		1.27377
TRINITY_DN32912_c2_g3_i5	AT4G23850.1	1.33206	1.35403	1.53909	1.82372
TRINITY_DN66874_c5_g1_i1	AT5G61350.1	1.33009	1.50206	1.66968	1.48551
TRINITY_DN45703_c3_g3_i3	AT5G49950.1	1.32836
TRINITY_DN56441_c1_g2_i2	AT3G15850.1	1.32405	2.39794	2.03084	3.07299
TRINITY_DN54673_c3_g3_i1		1.31786
TRINITY_DN55982_c0_g1_i8	ATMG00810.1	1.31589		1.2152
TRINITY_DN49445_c2_g5_i2		1.31565	1.78616	1.16501	1.24656
TRINITY_DN62742_c1_g2_i2	AT3G48320.1	1.31339	1.77807	1.34726	1.49154
TRINITY_DN60276_c1_g1_i11		1.31257	1.25718	1.60937	1.32628
TRINITY_DN33551_c0_g3_i3		1.30518
TRINITY_DN60944_c3_g2_i6	AT4G13840.1	1.30188	1.75858	1.736	1.83228
TRINITY_DN37252_c0_g1_i5	AT1G55265.1	1.30161	1.17734	0.623488
TRINITY_DN54708_c0_g1_i3	AT3G51680.1	1.30149	1.11286	0.915463	1.7739
TRINITY_DN58311_c2_g2_i7	AT3G24790.1	1.29922		1.28174
TRINITY_DN42428_c0_g1_i1	AT5G54160.1	1.28834	1.74921	1.75417	2.52997
TRINITY_DN57161_c0_g1_i1		1.28607	1.24068	1.3207	1.21949
TRINITY_DN64165_c2_g1_i16	AT5G35810.1	1.27781	1.81398	1.91056	1.80561
TRINITY_DN41883_c3_g4_i5		1.27081
TRINITY_DN37696_c1_g1_i2	AT1G75620.1	1.26576	1.54756	1.2456
TRINITY_DN41737_c1_g3_i2		1.26214
TRINITY_DN58593_c1_g1_i4		1.25686
TRINITY_DN62278_c1_g2_i2		1.25617
TRINITY_DN38473_c0_g1_i2	AT5G46290.1	1.25056		1.31581	1.87063
TRINITY_DN53820_c5_g1_i1	AT2G47460.1	1.24389	1.22443
TRINITY_DN66889_c1_g1_i2		1.24387	1.15464	0.986957	1.47719
TRINITY_DN60825_c0_g1_i4	AT1G12640.1	1.24214
TRINITY_DN64911_c2_g6_i2		1.23481		0.91676
TRINITY_DN58349_c1_g2_i1	AT5G12940.1	1.22997		1.11359	1.38194
TRINITY_DN65326_c5_g2_i3	AT2G31060.1	1.22975
TRINITY_DN54475_c2_g1_i6	AT2G33590.1	1.22814
TRINITY_DN57675_c0_g1_i5	AT4G22140.2	1.22405	1.3442	0.843283	0.944547
TRINITY_DN67166_c2_g2_i12	AT5G12290.4	1.22286	1.37738	1.60591	1.55575
TRINITY_DN60589_c1_g3_i2	AT4G23850.1	1.22036	1.48765	1.59859	1.75422
TRINITY_DN55030_c0_g1_i1	AT3G50740.1	1.21976	1.43673
TRINITY_DN40484_c0_g2_i12		1.21826		1.45434	1.48791
TRINITY_DN63540_c2_g2_i1	AT1G49670.1	1.21528	0.992872	1.08817	1.22361
TRINITY_DN56285_c1_g1_i1	AT5G04530.1	1.21235	1.13717	1.20025	1.26236
TRINITY_DN50405_c2_g2_i3	AT5G09300.2	1.21034			1.85037
TRINITY_DN34012_c1_g2_i2	AT1G06650.2	1.2061	1.96279	2.26806	2.06029
TRINITY_DN42644_c0_g1_i9		1.19583
TRINITY_DN47137_c1_g1_i8	AT3G02030.2	1.19076
TRINITY_DN33551_c0_g2_i2		1.18427
TRINITY_DN32354_c2_g1_i1	AT1G05230.9	1.17807	1.16277	1.06907	1.01639
TRINITY_DN62380_c1_g1_i6	AT5G04700.1	1.16763	1.3459	1.48653	1.21855
TRINITY_DN41481_c0_g1_i1		1.15785	1.13651	1.095	1.00711
TRINITY_DN63108_c0_g3_i2	AT3G26180.2	1.14814	1.57911	0.949968	1.71427
TRINITY_DN65126_c1_g2_i2	AT4G04890.2	1.12766	1.16451	1.09	0.986408
TRINITY_DN68837_c6_g1_i4		1.12694
TRINITY_DN67937_c3_g2_i3		1.12678			1.0814
TRINITY_DN35537_c1_g3_i2	AT5G59700.1	1.12613	0.994533
TRINITY_DN48742_c2_g1_i3		1.12361	1.18783	1.04753	1.09147
TRINITY_DN49389_c1_g3_i3	AT3G15850.1	1.12158	1.56381	1.43661	1.70822
TRINITY_DN35824_c0_g1_i1	AT5G20230.1	1.11676	1.22716
TRINITY_DN36484_c0_g1_i2	AT2G22660.1	1.11551	0.938138	0.759198	0.635414
TRINITY_DN58593_c0_g1_i3		1.11199
TRINITY_DN55386_c0_g3_i2	AT1G19250.1	1.11192	1.38263	1.80037	1.43123
TRINITY_DN41694_c0_g1_i2	AT2G27385.2	1.10924	1.03613	1.29583	1.20419
TRINITY_DN58286_c1_g2_i4		1.10812	1.15696	0.731439	0.80175
TRINITY_DN52587_c2_g5_i1		1.10795
TRINITY_DN43031_c2_g1_i3		1.10646
TRINITY_DN62380_c1_g5_i1	AT5G04700.1	1.10383
TRINITY_DN45647_c0_g2_i1	AT5G59320.1	1.10265	1.41925	1.2887	1.7324
TRINITY_DN64875_c0_g4_i2		1.10177			0.969252
TRINITY_DN47684_c0_g1_i6	AT5G49800.1	1.09531	1.18056	0.768128	0.602289
TRINITY_DN66710_c4_g3_i6	AT4G36250.1	1.0951	1.23911	1.43231	1.46428
TRINITY_DN45297_c0_g1_i1		1.09507	1.20262	0.962531
TRINITY_DN53481_c1_g1_i1	AT2G44730.1	1.09028
TRINITY_DN61920_c3_g2_i7		1.09011		0.945557
TRINITY_DN49822_c3_g1_i2		1.08933	0.974289	0.6622
TRINITY_DN40060_c3_g5_i1		1.08689
TRINITY_DN46825_c0_g1_i1	AT4G05120.2	1.08567
TRINITY_DN63051_c0_g1_i1	AT4G00400.1	1.08538	0.985961	1.26376	1.15644
TRINITY_DN64099_c0_g2_i2	AT3G14310.1	1.0831	0.651499	0.915518	1.05904
TRINITY_DN46556_c3_g3_i4		1.08049	0.917797	1.09625	1.0352
TRINITY_DN54183_c0_g2_i1		1.07912	1.11476
TRINITY_DN44307_c1_g3_i1	AT2G23180.1	1.07874	1.31739	1.51883	1.81896
TRINITY_DN41411_c0_g3_i1		1.07696	1.81354	1.20874	1.07119
TRINITY_DN57984_c1_g2_i1	AT1G49670.2	1.07476	0.876887	0.930081	0.809802
TRINITY_DN51019_c0_g1_i1		1.07409	0.642331	1.05514	0.819129
TRINITY_DN63051_c0_g3_i1	AT1G01610.1	1.07355	1.15184	0.982752	1.17955
TRINITY_DN51711_c0_g1_i13		1.06429	1.17833		0.98753
TRINITY_DN58333_c2_g1_i8	AT2G04780.2	1.06394	1.07814	0.994583
TRINITY_DN60416_c1_g1_i5	AT1G70830.1	1.06244	1.08535
TRINITY_DN45928_c0_g2_i3		1.06109
TRINITY_DN38514_c0_g1_i2	AT5G59320.1	1.05255	0.716358		0.686863
TRINITY_DN35276_c1_g1_i3	AT5G05800.5	1.05209	1.05404	0.696523	0.82794
TRINITY_DN48265_c2_g4_i1	AT5G25610.1	1.04651	0.968686	1.19597	1.06038
TRINITY_DN64854_c1_g2_i2		1.038	1.13327
TRINITY_DN56530_c0_g1_i4	AT5G09760.1	1.03564	0.824067	0.576656	0.507534
TRINITY_DN47940_c0_g1_i4	AT3G12220.1	1.03434
TRINITY_DN34512_c1_g2_i1		1.03181	0.894836	0.888632	0.62642
TRINITY_DN68774_c4_g1_i11		1.02985	0.970488
TRINITY_DN56307_c1_g3_i1		1.02757	1.06741	1.01544	0.95544
TRINITY_DN58971_c1_g2_i4		1.02454	1.52284	1.07032	0.6753
TRINITY_DN33915_c2_g1_i1		1.02134	1.21897	1.56886	1.84412
TRINITY_DN32547_c0_g1_i1	AT4G35300.5	1.01679	1.02779
TRINITY_DN55967_c1_g1_i3	AT4G37370.1	1.00988	1.10326
TRINITY_DN36608_c4_g2_i1	AT5G22400.1	1.00047	0.945263	1.17379	1.01787
TRINITY_DN54811_c1_g1_i1	AT5G02600.2	0.996813	1.23696	1.02312	0.936718
TRINITY_DN37638_c3_g7_i2	AT4G31940.1	0.992212		1.18708	0.831137
TRINITY_DN31126_c1_g1_i2	AT3G28860.1	0.984991
TRINITY_DN61803_c4_g2_i1	AT5G54670.3	0.982664	1.02716		1.0095
TRINITY_DN56709_c0_g1_i2	AT5G50450.1	0.971239
TRINITY_DN59108_c6_g2_i1		0.96915			0.991247
TRINITY_DN50679_c0_g1_i3	AT4G36250.1	0.965996	1.07956	1.26876	1.2985
TRINITY_DN41150_c0_g3_i6		0.964794
TRINITY_DN47346_c0_g1_i3		0.957086	1.22073	1.16319	1.77669
TRINITY_DN34485_c1_g2_i2	AT1G76690.1	0.951138	1.03998	1.74753	2.41011
TRINITY_DN37270_c0_g2_i3	AT2G42690.1	0.945133
TRINITY_DN68278_c1_g1_i22	AT5G58700.3	0.941667	0.972461	0.818786
TRINITY_DN48897_c0_g3_i2	AT5G65360.1	0.941462		0.627186	0.807393
TRINITY_DN38734_c1_g2_i2		0.933304	1.07008	1.64775	1.54339
TRINITY_DN67420_c0_g1_i6	AT3G14310.1	0.933149	0.951699	0.912376	1.09695
TRINITY_DN28324_c0_g1_i1	AT1G02050.1	0.930463	1.20277	1.16445
TRINITY_DN41823_c1_g1_i4	AT4G17940.1	0.92604	0.850818	0.555198
TRINITY_DN41091_c0_g1_i1	AT2G25220.5	0.924317
TRINITY_DN43731_c0_g1_i5		0.919569
TRINITY_DN53989_c1_g1_i4	AT5G62470.2	0.915924	0.897482	1.45984	1.32733
TRINITY_DN44481_c2_g1_i2		0.913973
TRINITY_DN51686_c4_g1_i2		0.912522	1.03252
TRINITY_DN46904_c1_g3_i2	AT1G78380.1	0.910291	1.06783	1.08638	0.951078
TRINITY_DN36606_c2_g1_i10		0.909987
TRINITY_DN60086_c0_g1_i1	AT5G65360.1	0.899194
TRINITY_DN49932_c2_g2_i6	AT1G64940.1	0.898725		1.8383	1.82576
TRINITY_DN65338_c2_g1_i3	AT1G68400.1	0.898147	0.799649	0.863238
TRINITY_DN67980_c6_g2_i2	AT1G75620.1	0.896306	1.0727		0.809921
TRINITY_DN64908_c1_g3_i2		0.896299		1.47053	1.24513
TRINITY_DN38786_c3_g1_i1		0.894908			0.753297
TRINITY_DN47613_c2_g4_i17		0.893776
TRINITY_DN41796_c1_g4_i1		0.892657	1.26872	1.32392	1.00405
TRINITY_DN60818_c0_g1_i5	AT4G16745.1	0.890304		0.792983	0.977722
TRINITY_DN38369_c0_g8_i1		0.887578	1.01057	0.517033
TRINITY_DN36781_c0_g2_i2		0.875993
TRINITY_DN61571_c0_g1_i1	AT5G15210.1	0.873927
TRINITY_DN37421_c0_g2_i1	AT1G01610.1	0.872813	0.911742	0.9376	1.0517
TRINITY_DN64755_c0_g1_i4	AT1G22360.1	0.871023
TRINITY_DN57996_c2_g4_i5	AT2G22960.1	0.864748			1.08696
TRINITY_DN52135_c3_g4_i1		0.863812
TRINITY_DN61920_c3_g1_i13	AT5G28780.1	0.862393	0.788498	0.89673	0.726192
TRINITY_DN64073_c0_g1_i1	AT3G59420.1	0.860562	0.822137	0.708413	0.76228
TRINITY_DN41104_c0_g3_i7		0.855895	0.965683	1.34293	1.3889
TRINITY_DN60156_c0_g1_i1		0.855561	1.31457	1.01729	1.20528
TRINITY_DN63735_c4_g2_i3	AT5G59320.1	0.855203	1.26107	1.44743	1.55226
TRINITY_DN81728_c0_g1_i1		0.852295		0.781599
TRINITY_DN45958_c0_g4_i1	AT1G75620.1	0.8452	1.16157	0.7534
TRINITY_DN48816_c2_g1_i9	AT3G16570.3	0.841094		0.743878
TRINITY_DN66358_c1_g4_i2		0.839132
TRINITY_DN65808_c1_g1_i9		0.837832
TRINITY_DN34983_c2_g1_i2		0.837208	0.961089	0.761956	1.08816
TRINITY_DN64496_c0_g1_i5	AT1G74470.1	0.832513		0.778049	0.863033
TRINITY_DN50626_c0_g1_i7		0.828324
TRINITY_DN47347_c1_g5_i1		0.827641	1.23049	0.735997	0.831003
TRINITY_DN35676_c1_g2_i6		0.827542	0.846729	0.981014	1.03791
TRINITY_DN67378_c2_g2_i1	AT4G26540.1	0.827436
TRINITY_DN36432_c4_g3_i3	AT1G49920.2	0.825165	1.0036	0.764089
TRINITY_DN64966_c0_g1_i10	AT4G16740.1	0.824814	1.09546	0.980721	1.39967
TRINITY_DN63078_c4_g2_i14	AT4G15470.1	0.82429	0.748591	0.642324	0.519159
TRINITY_DN53866_c0_g5_i1	AT5G45950.1	0.824202	0.55811	1.08604	1.03683
TRINITY_DN35523_c0_g1_i3	AT3G10020.1	0.822254
TRINITY_DN39244_c0_g1_i4	AT2G41870.1	0.815181
TRINITY_DN27792_c0_g1_i2		0.813434	0.764853		0.718329
TRINITY_DN50381_c0_g1_i7	AT5G23960.2	0.811582	1.19207	1.08593	1.05947
TRINITY_DN68759_c12_g4_i4		0.810317	0.708253
TRINITY_DN39566_c0_g1_i1		0.808562	1.09779	0.665128	0.690232
TRINITY_DN62811_c0_g5_i4	AT5G02320.3	0.803601	1.0673	0.703096	0.706946
TRINITY_DN63073_c1_g1_i3	AT4G22240.1	0.799571	1.45964	1.00066	0.717389
TRINITY_DN45819_c3_g1_i6	AT1G49670.1	0.799088	0.733211	0.904067	0.873113
TRINITY_DN38386_c1_g2_i2		0.792034	0.806518	0.502991
TRINITY_DN65308_c1_g1_i2	AT3G15850.1	0.790154	0.546614	0.815008	0.955464
TRINITY_DN48653_c2_g2_i2	AT1G06080.2	0.788048	0.732738	1.17113	1.25215
TRINITY_DN50748_c0_g1_i3		0.787917
TRINITY_DN48013_c1_g1_i2	AT3G05600.1	0.779565	0.82992	1.05124	0.650301
TRINITY_DN34598_c0_g1_i2	AT1G50010.1	0.77877		0.541237	0.659368
TRINITY_DN34034_c1_g1_i1	AT5G25390.2	0.77849	1.12867	1.08732	0.986537
TRINITY_DN39583_c0_g1_i4		0.777302	0.997094		0.650536
TRINITY_DN44161_c2_g3_i1		0.776587	0.72425	0.682532
TRINITY_DN61217_c0_g2_i5	AT4G16780.1	0.775383
TRINITY_DN65651_c2_g3_i3		0.774537	1.07878
TRINITY_DN39983_c6_g5_i1	AT1G52560.1	0.771853	0.855474
TRINITY_DN43287_c1_g1_i1	AT3G14310.1	0.769983	0.64207	0.834727	0.966764
TRINITY_DN44858_c0_g1_i1		0.767486	0.711152	0.723064
TRINITY_DN45741_c1_g3_i2	AT3G47670.1	0.762051		0.671192
TRINITY_DN56421_c0_g1_i5	AT5G54470.1	0.759624		0.554704
TRINITY_DN64875_c0_g5_i1		0.757417		0.567343
TRINITY_DN62481_c1_g2_i7	AT3G59480.1	0.755997	0.626577	0.67506
TRINITY_DN58941_c0_g1_i5	AT5G53390.1	0.755512	1.03631	1.04106	0.94252
TRINITY_DN52744_c1_g1_i2	AT2G01050.1	0.754734
TRINITY_DN44811_c1_g1_i4	AT5G50670.2	0.754707	0.721373
TRINITY_DN68522_c1_g1_i1		0.750199	0.900283		0.721046
TRINITY_DN65029_c2_g2_i4	AT3G18670.2	0.749595		1.00729	0.758667
TRINITY_DN55875_c0_g1_i3	AT2G26640.1	0.749148	0.794915	1.04878	1.15568
TRINITY_DN60377_c0_g1_i1	AT4G00730.2	0.747365	0.76055	1.06297	0.965302
TRINITY_DN58645_c1_g3_i4		0.7465		0.713499	0.769983
TRINITY_DN53866_c0_g3_i2	AT5G45950.1	0.746119		0.914931	0.989124
TRINITY_DN55075_c0_g2_i4	AT1G63220.1	0.744006	0.811503	0.533834
TRINITY_DN48962_c0_g1_i1		0.742804	0.961076	0.545036	0.565632
TRINITY_DN53777_c1_g2_i1	AT4G15550.1	0.739544
TRINITY_DN62124_c0_g2_i3	AT3G14490.1	0.736546	1.03954	1.29455	1.85921
TRINITY_DN34221_c0_g2_i1	AT1G22750.2	0.734851
TRINITY_DN61123_c2_g2_i6	AT3G23510.1	0.733867	0.92768	0.634921
TRINITY_DN38538_c0_g1_i4		0.731403
TRINITY_DN41528_c2_g2_i3		0.730023
TRINITY_DN62322_c2_g1_i2	AT3G24255.5	0.72713	0.692669	0.749533
TRINITY_DN63051_c0_g4_i3	AT1G01610.1	0.725064	0.864114	0.962649	0.973073
TRINITY_DN55152_c2_g4_i1	AT3G25140.1	0.716486	0.52716	0.52766
TRINITY_DN61519_c0_g1_i3	AT1G22360.1	0.7131		0.839828
TRINITY_DN48060_c1_g3_i3	AT3G02100.1	0.711387		0.743222	0.669004
TRINITY_DN62803_c1_g6_i1	AT3G61150.1	0.707834	0.682507	0.833168	0.944038
TRINITY_DN32647_c0_g1_i2		0.707141	0.682357
TRINITY_DN65016_c0_g1_i12		0.706019
TRINITY_DN63160_c0_g4_i2		0.701082
TRINITY_DN67415_c4_g1_i3	AT1G61140.3	0.700481	0.828209	0.427781	0.683144
TRINITY_DN65059_c1_g1_i1		0.700085
TRINITY_DN32952_c0_g1_i3	AT1G68400.1	0.699938	0.74589	0.944785	0.856876
TRINITY_DN49899_c0_g1_i8	AT4G10630.1	0.695057
TRINITY_DN57996_c2_g1_i5	AT2G22980.2	0.6915		0.975241	0.904358
TRINITY_DN44875_c1_g3_i6		0.691173
TRINITY_DN49972_c0_g1_i1	AT1G25450.1	0.686149	0.830542	1.0988	0.9903
TRINITY_DN36343_c0_g1_i3	AT5G23960.2	0.685302	0.996644	1.27843	1.79737
TRINITY_DN57130_c0_g4_i1		0.685188		0.659082
TRINITY_DN44411_c1_g1_i4		0.68504			0.603588
TRINITY_DN49389_c1_g1_i1	AT1G06080.2	0.682598	1.05121	0.781221	1.21685
TRINITY_DN51441_c0_g1_i3	AT1G19440.1	0.677006	1.02394	1.08685	1.48939
TRINITY_DN37396_c0_g1_i3		0.671418		0.679659
TRINITY_DN55879_c0_g1_i3	AT1G63720.1	0.669545
TRINITY_DN52230_c1_g1_i7		0.669012			0.492023
TRINITY_DN51515_c2_g1_i6	AT3G51680.1	0.668236	0.876004	0.82797	1.31874
TRINITY_DN48894_c0_g1_i3	AT1G69120.2	0.667989
TRINITY_DN57302_c1_g1_i4	AT3G61250.1	0.666883
TRINITY_DN44454_c3_g1_i5	AT3G52905.1	0.664953	0.702116		0.622906
TRINITY_DN50661_c0_g1_i4	AT2G45970.1	0.66357		0.877335	0.782557
TRINITY_DN52107_c0_g4_i1	AT2G28630.2	0.661907			0.57687
TRINITY_DN38530_c2_g3_i3	AT4G31940.1	0.648868	0.968777	0.804823	1.15416
TRINITY_DN39005_c2_g1_i10	AT5G23860.2	0.645539	0.938468	0.456337
TRINITY_DN39380_c0_g2_i1	AT3G12203.2	0.642105		0.803763	0.875606
TRINITY_DN66289_c2_g2_i1		0.631341
TRINITY_DN46890_c0_g1_i5	AT1G17200.1	0.629126	0.515371	0.686664	0.779523
TRINITY_DN49107_c1_g1_i4	AT1G27950.1	0.624984
TRINITY_DN50795_c0_g1_i2	AT3G49260.4	0.615391	0.546996	0.878923	0.763641
TRINITY_DN41103_c2_g1_i1		0.604949	0.789166	0.390678	0.543384
TRINITY_DN55342_c0_g3_i3	AT5G64080.2	0.598799
TRINITY_DN50960_c2_g1_i5	AT3G44610.1	0.596474		0.553585
TRINITY_DN54870_c0_g4_i2	AT3G15140.2	0.588795	0.492062	0.613366	0.438361
TRINITY_DN50390_c0_g4_i5	AT3G53260.1	0.569494		0.68511	0.776111
TRINITY_DN55152_c2_g1_i7		0.569056		0.340765
TRINITY_DN51002_c0_g1_i3	AT1G01600.1	0.553789	0.572929	0.893445	0.738067
TRINITY_DN43426_c0_g1_i7	AT3G48890.1	0.536757		0.40884
TRINITY_DN61782_c2_g2_i1	AT1G22360.1	-0.57142
TRINITY_DN56223_c0_g2_i1		-0.580293
TRINITY_DN34909_c1_g2_i7	AT5G17680.1	-0.592493
TRINITY_DN66401_c1_g4_i2	AT1G01320.1	-0.593976	-0.545454
TRINITY_DN58315_c0_g1_i3	AT5G66210.2	-0.609755
TRINITY_DN58856_c0_g2_i3	AT4G33070.1	-0.611917
TRINITY_DN39525_c0_g1_i1	AT1G28570.1	-0.625271	-0.729287		-0.467139
TRINITY_DN39214_c0_g1_i1		-0.626341
TRINITY_DN36978_c0_g4_i1		-0.652198		-0.586987	-0.578064
TRINITY_DN52196_c3_g1_i2		-0.683151		-0.884193
TRINITY_DN45912_c0_g2_i11	AT4G26300.4	-0.694586	-0.574335
TRINITY_DN49301_c0_g1_i1	AT5G06900.1	-0.698706	-0.584184
TRINITY_DN42841_c0_g1_i3	AT5G66600.7	-0.705115
TRINITY_DN58191_c0_g7_i1	AT3G18080.1	-0.714735		-0.717371
TRINITY_DN46277_c0_g1_i1	AT5G05250.1	-0.744549
TRINITY_DN61511_c0_g2_i4	AT5G62680.1	-0.75944
TRINITY_DN45086_c0_g4_i1	AT2G45400.1	-0.761294
TRINITY_DN35775_c3_g1_i6	AT5G66210.2	-0.762757
TRINITY_DN41415_c0_g1_i3	AT3G46540.1	-0.764853		-0.547418	-0.561272
TRINITY_DN41853_c1_g2_i8	AT4G26300.4	-0.766726
TRINITY_DN58927_c1_g1_i1		-0.778419		-1.1242	-1.25094
TRINITY_DN48192_c0_g1_i5	AT4G23420.5	-0.78498
TRINITY_DN62456_c1_g1_i6	AT3G12120.2	-0.785456	-0.617041
TRINITY_DN38380_c0_g2_i1	AT1G59870.1	-0.792278	-0.695371
TRINITY_DN45102_c3_g2_i2		-0.794924	-0.61032
TRINITY_DN41265_c0_g1_i11		-0.798854		-0.965033	-0.524269
TRINITY_DN42529_c3_g3_i1	AT1G14820.2	-0.80168
TRINITY_DN53464_c0_g1_i15	AT3G55120.1	-0.804786
TRINITY_DN57315_c6_g2_i1		-0.81209	-0.66791	-0.566808	-0.78597
TRINITY_DN65783_c0_g1_i1	AT4G26300.4	-0.826393
TRINITY_DN48797_c0_g2_i2		-0.830425	-0.691161	-0.724106
TRINITY_DN60774_c3_g1_i5	AT3G09200.1	-0.833766
TRINITY_DN51465_c0_g1_i1		-0.834171
TRINITY_DN42188_c1_g1_i2	AT1G75170.2	-0.836905
TRINITY_DN34982_c0_g1_i3		-0.83828
TRINITY_DN36164_c1_g1_i2	AT3G26210.1	-0.847338			1.19421
TRINITY_DN43517_c1_g2_i4	AT3G16340.1	-0.856266
TRINITY_DN54838_c4_g3_i5		-0.859419	-0.95208	-0.827001	-0.805424
TRINITY_DN39042_c0_g1_i6		-0.860104	-1.11086
TRINITY_DN48094_c1_g1_i1	AT4G23160.3	-0.864093		-1.07648	-1.01616
TRINITY_DN48192_c0_g2_i1	AT5G02540.1	-0.864261
TRINITY_DN61198_c0_g1_i1	AT1G15210.1	-0.875189
TRINITY_DN52040_c2_g2_i1	AT1G07930.2	-0.87753	-0.960055
TRINITY_DN47043_c0_g2_i2	AT5G60390.3	-0.882718	-0.968509
TRINITY_DN63376_c1_g1_i3	AT4G37640.1	-0.883762
TRINITY_DN41307_c0_g1_i5	AT1G58170.1	-0.886594
TRINITY_DN43351_c0_g2_i1	AT3G13080.2	-0.888136
TRINITY_DN48586_c0_g1_i3	AT3G09270.1	-0.902174
TRINITY_DN54006_c1_g6_i1		-0.90234
TRINITY_DN65164_c0_g2_i2	AT4G37640.1	-0.909964
TRINITY_DN46161_c0_g4_i2	AT3G12120.2	-0.911888
TRINITY_DN59317_c1_g2_i1	AT1G59870.1	-0.914645
TRINITY_DN62456_c1_g2_i2	AT3G12120.2	-0.915008
TRINITY_DN33325_c0_g1_i1	AT5G36970.1	-0.927562
TRINITY_DN63721_c1_g3_i2		-0.932733		-1.32815	-1.61506
TRINITY_DN43893_c0_g1_i4	AT5G38170.1	-0.933288
TRINITY_DN51160_c0_g3_i1	AT2G15220.1	-0.937333
TRINITY_DN68153_c5_g2_i1		-0.955298	-1.06568
TRINITY_DN63270_c1_g3_i2	AT3G48080.1	-0.962499
TRINITY_DN38018_c0_g4_i5	AT3G48090.1	-0.963383
TRINITY_DN63236_c1_g1_i3	AT5G48150.4	-0.977344
TRINITY_DN48114_c0_g1_i3	AT3G09830.3	-0.98058
TRINITY_DN40787_c1_g1_i2	AT3G55120.1	-0.988101
TRINITY_DN41114_c0_g2_i5	AT1G78780.5	-0.992057
TRINITY_DN61248_c4_g6_i1		-0.994591	-0.891078	-1.08497	-1.18896
TRINITY_DN63588_c1_g2_i11	AT4G29990.1	-1.00043		-0.800867	-1.18807
TRINITY_DN58383_c0_g4_i1	AT5G16990.1	-1.0064
TRINITY_DN52970_c0_g1_i1		-1.00937
TRINITY_DN37400_c0_g2_i1	AT2G02450.1	-1.01647	-1.02123	-0.975653
TRINITY_DN49348_c1_g2_i4	AT4G23430.2	-1.034
TRINITY_DN65663_c0_g1_i1	AT2G37040.1	-1.07579
TRINITY_DN64614_c2_g4_i1		-1.07602		-1.37289	-1.332
TRINITY_DN68684_c3_g1_i8		-1.08034	-1.0383	-1.48936	-1.4718
TRINITY_DN32919_c0_g1_i1	AT1G22380.1	-1.09222	-0.695781
TRINITY_DN32185_c0_g1_i3	AT4G17250.1	-1.09675
TRINITY_DN42318_c1_g5_i2	AT1G59870.1	-1.0983
TRINITY_DN43764_c0_g4_i5	AT5G40690.1	-1.10013
TRINITY_DN35406_c0_g1_i1	AT1G11050.1	-1.1017
TRINITY_DN43155_c0_g1_i7	AT3G16340.2	-1.11643
TRINITY_DN35236_c0_g1_i1		-1.12286
TRINITY_DN56948_c0_g2_i3	AT3G53260.1	-1.12962	-0.677465	-0.787865
TRINITY_DN42294_c0_g1_i3		-1.12974	-1.01357	-1.2363	-1.45103
TRINITY_DN63430_c0_g1_i2	AT5G04930.1	-1.1321
TRINITY_DN44940_c0_g1_i1	AT4G20840.1	-1.13399
TRINITY_DN33698_c0_g2_i6	AT3G05850.1	-1.14534	-1.05654	-0.920972	-1.2055
TRINITY_DN65814_c1_g1_i4	AT3G13080.1	-1.14593
TRINITY_DN35539_c2_g1_i3	AT4G12040.2	-1.15957
TRINITY_DN43503_c1_g2_i3		-1.1608
TRINITY_DN68530_c5_g12_i1		-1.16108		-1.17031
TRINITY_DN65663_c1_g1_i2	AT3G10340.1	-1.16117	-0.667703	-0.570446
TRINITY_DN49318_c0_g1_i3	AT5G61520.1	-1.16484
TRINITY_DN38275_c0_g1_i1	AT5G13930.1	-1.17019	-1.15109
TRINITY_DN67537_c1_g2_i1	AT1G64530.2	-1.19483
TRINITY_DN68394_c2_g1_i3	AT1G59870.1	-1.19649
TRINITY_DN33902_c0_g3_i1	AT5G54160.1	-1.21565
TRINITY_DN38380_c0_g1_i4	AT1G59870.1	-1.21637
TRINITY_DN67779_c0_g6_i1		-1.21985
TRINITY_DN47485_c0_g1_i2	AT3G54040.1	-1.22304
TRINITY_DN66292_c3_g2_i3	AT5G34940.2	-1.22793	-1.35748
TRINITY_DN38414_c1_g3_i2	AT1G59870.1	-1.25318
TRINITY_DN34319_c0_g2_i4	AT3G28450.1	-1.26346
TRINITY_DN43154_c3_g1_i4		-1.27402			-1.13315
TRINITY_DN64405_c0_g1_i4	AT5G39580.1	-1.27912
TRINITY_DN32555_c0_g1_i1	AT5G64260.1	-1.28083
TRINITY_DN39073_c0_g1_i2	AT5G50200.3	-1.28831
TRINITY_DN59317_c0_g4_i1	AT1G15210.1	-1.28864
TRINITY_DN55843_c0_g1_i2	AT1G68390.1	-1.29487
TRINITY_DN39865_c0_g1_i9		-1.29912	-1.05607	-1.06856	-0.84459
TRINITY_DN75251_c0_g1_i1		-1.30136		-1.47853
TRINITY_DN34877_c0_g1_i1	AT3G11710.1	-1.30494	-1.42647	-0.847171	-1.14831
TRINITY_DN36655_c0_g1_i2	AT5G24090.1	-1.30518
TRINITY_DN63243_c1_g2_i2	AT3G16857.1	-1.3188		-0.908216
TRINITY_DN39742_c1_g2_i1	AT4G23990.2	-1.32073
TRINITY_DN14927_c0_g1_i2		-1.32671		-1.71776
TRINITY_DN39588_c0_g3_i2	AT4G39670.1	-1.34778
TRINITY_DN68394_c1_g4_i7	AT1G15210.1	-1.38492
TRINITY_DN44097_c0_g1_i5	AT5G48540.1	-1.39577
TRINITY_DN61889_c0_g7_i1	AT5G54160.1	-1.43089
TRINITY_DN44990_c0_g1_i2	AT2G23770.1	-1.43877
TRINITY_DN52412_c0_g2_i3	AT4G23160.3	-1.46044		-1.00372	-1.07736
TRINITY_DN67907_c1_g1_i3	ATMG00300.1	-1.47113
TRINITY_DN42977_c0_g1_i1	AT4G33430.1	-1.4746
TRINITY_DN67750_c8_g1_i1		-1.47598	-1.60849
TRINITY_DN57347_c0_g1_i5	AT3G54420.1	-1.5193
TRINITY_DN50859_c2_g4_i3	AT3G48080.1	-1.532
TRINITY_DN49685_c2_g1_i10		-1.53691
TRINITY_DN64320_c2_g3_i2	AT4G33430.1	-1.53764
TRINITY_DN42338_c0_g2_i1	AT4G11650.1	-1.54579
TRINITY_DN33229_c0_g2_i2	AT4G02330.1	-1.54899	-1.73434
TRINITY_DN64797_c2_g2_i6	AT4G36220.1	-1.55753	-1.43743
TRINITY_DN60559_c3_g3_i1	AT3G11710.1	-1.58742	-1.38681	-0.953815
TRINITY_DN37152_c2_g3_i1		-1.5947
TRINITY_DN36361_c2_g1_i8		-1.61001
TRINITY_DN45948_c0_g2_i2	AT5G56680.1	-1.61044
TRINITY_DN62237_c2_g5_i2	AT3G16510.1	-1.62441
TRINITY_DN33795_c0_g1_i1	AT3G47090.1	-1.63383
TRINITY_DN38228_c0_g8_i1	AT4G24020.1	-1.63831
TRINITY_DN48910_c2_g6_i6		-1.64091
TRINITY_DN37069_c1_g6_i5		-1.64653	-1.48748
TRINITY_DN51337_c0_g1_i1	AT5G64300.1	-1.65758
TRINITY_DN43718_c1_g1_i6		-1.70886		-1.75499	-2.12822
TRINITY_DN57950_c1_g3_i1		-1.709		-1.95835
TRINITY_DN48739_c0_g1_i3	AT5G07610.1	-1.7116			-1.85712
TRINITY_DN64405_c0_g4_i5	AT5G64120.1	-1.73817
TRINITY_DN48067_c0_g2_i2	AT1G14870.1	-1.73867
TRINITY_DN42228_c0_g1_i3		-1.74632	-2.08304	-1.57049
TRINITY_DN33981_c4_g4_i2	AT3G12500.1	-1.75965	-1.0095
TRINITY_DN39663_c2_g3_i1		-1.79319	-1.60941
TRINITY_DN61941_c0_g2_i3		-1.81263	-1.92365
TRINITY_DN55029_c0_g4_i1	AT5G53050.3	-1.83739
TRINITY_DN33981_c4_g3_i1	AT3G12500.1	-1.83864	-1.1475	-1.44775	-2.49192
TRINITY_DN50954_c0_g3_i1		-1.86492
TRINITY_DN39973_c1_g4_i1	AT5G28680.2	-1.86538
TRINITY_DN32786_c0_g1_i2	AT1G13210.1	-1.86884
TRINITY_DN39220_c4_g10_i1		-1.91661
TRINITY_DN63713_c1_g2_i1	AT5G61510.2	-1.91737	-1.28049	-1.90227	-1.72508
TRINITY_DN48530_c3_g1_i1		-1.93732	-1.77044	-1.69464	-1.74449
TRINITY_DN47695_c0_g1_i2	AT5G06860.1	-1.94379
TRINITY_DN60043_c3_g1_i2		-1.9616		-1.82916	-1.91413
TRINITY_DN67621_c5_g1_i6	AT1G68710.2	-1.97389
TRINITY_DN39664_c1_g1_i1		-1.98943
TRINITY_DN46949_c0_g1_i4	AT4G11070.1	-2.00608
TRINITY_DN50472_c3_g6_i1		-2.0295
TRINITY_DN57559_c3_g3_i3		-2.03585		-1.7716
TRINITY_DN83133_c0_g1_i1		-2.06443	-2.00881	-2.75326	-3.19909
TRINITY_DN36622_c0_g2_i7		-2.06652
TRINITY_DN40944_c0_g1_i3		-2.06725
TRINITY_DN55321_c2_g1_i7	AT5G60390.3	-2.07162	-1.57452
TRINITY_DN33515_c0_g1_i3	AT1G49000.1	-2.09057
TRINITY_DN55301_c0_g1_i1	AT3G24255.5	-2.18642	-2.02304	-1.79324	-1.87444
TRINITY_DN52040_c2_g3_i1	AT1G07930.2	-2.21398	-1.98915
TRINITY_DN54914_c1_g1_i1		-2.22125
TRINITY_DN38627_c1_g6_i1		-2.22302
TRINITY_DN60176_c0_g2_i2	AT3G06030.1	-2.24027	-2.14746
TRINITY_DN50404_c0_g1_i2	AT1G32350.1	-2.27632
TRINITY_DN58897_c0_g2_i2	AT3G45640.1	-2.28982
TRINITY_DN50404_c0_g2_i3	AT1G32350.2	-2.29883
TRINITY_DN53722_c3_g1_i1	AT1G64530.1	-2.35941
TRINITY_DN61941_c0_g3_i1		-2.3877
TRINITY_DN32414_c0_g3_i2	AT1G56240.1	-2.45647
TRINITY_DN58720_c0_g5_i1		-2.60008	-1.68248
TRINITY_DN33134_c0_g1_i1		-2.65829
TRINITY_DN62547_c2_g3_i1	AT5G44400.1	-2.67568
TRINITY_DN34397_c1_g2_i3	AT5G64120.1	-2.69904
TRINITY_DN59114_c0_g1_i1		-2.73532
TRINITY_DN42155_c0_g3_i2	AT5G26920.1	-2.7732
TRINITY_DN43844_c0_g1_i3	AT1G25580.1	-2.78792
TRINITY_DN68678_c1_g2_i1		-2.84989	-3.04405	-1.10104	-1.53419
TRINITY_DN45050_c0_g1_i6	AT3G50900.1	-2.85659
TRINITY_DN56307_c1_g6_i4		-2.87661	-2.51879	-1.62945	-1.39276
TRINITY_DN34090_c0_g1_i1	AT2G05940.1	-3.03849
TRINITY_DN33580_c0_g1_i2	AT1G26680.3	-3.05608	-2.74149	-3.89127	-4.63128
TRINITY_DN50659_c2_g2_i1	AT5G48930.1	-3.10342
TRINITY_DN55805_c3_g2_i1		-3.13172	-4.02047	-5.16199	-3.60008
TRINITY_DN65086_c1_g1_i1		-3.19058	-3.39065	-1.23676	-1.60182
TRINITY_DN55321_c1_g1_i2		-3.24226	-2.53571
TRINITY_DN63961_c0_g1_i1	AT3G09510.1	-3.24671
TRINITY_DN43858_c2_g3_i1		-3.25798	-2.73496	-1.37931	-1.56453
TRINITY_DN60520_c0_g4_i2		-3.36211
TRINITY_DN68530_c5_g4_i2		-3.452	-2.40788	-4.4551
TRINITY_DN44344_c5_g1_i2		-3.50168	-3.17828	-2.78285	-2.57373
TRINITY_DN54156_c0_g1_i3	AT1G32780.1	-3.56947
TRINITY_DN28685_c0_g2_i2		-3.72686	-3.15113	-5.22417	-4.34484
TRINITY_DN34934_c0_g1_i1		-3.99783
TRINITY_DN47179_c0_g1_i1		-4.03413	-7.19764	-5.01347	-5.1244
TRINITY_DN38426_c3_g3_i1		-4.95001	-4.76304	-4.9611	-6.72068
TRINITY_DN67372_c4_g4_i1		-5.65803	-5.48586	-3.88636	-6.3189
TRINITY_DN64792_c4_g5_i1		-5.76731
TRINITY_DN24231_c0_g1_i1		-6.17568		-4.8562
TRINITY_DN44691_c1_g4_i5		-8.09161	-6.65451	-3.64386	-3.68614
TRINITY_DN56516_c0_g1_i2	AT1G08250.1		7.50039	7.02418	8.36179
TRINITY_DN53828_c0_g1_i1			6.86829		6.49191
TRINITY_DN47934_c0_g2_i1			6.65878	6.85335	6.45493
TRINITY_DN37039_c3_g1_i2			6.63631
TRINITY_DN63827_c0_g2_i2			6.40126		6.59307
TRINITY_DN45707_c1_g1_i1	AT1G02205.1		6.15957
TRINITY_DN34370_c0_g1_i10			6.14399
TRINITY_DN55184_c3_g4_i1			6.13033
TRINITY_DN52224_c1_g1_i1			6.09893
TRINITY_DN38243_c4_g1_i1			6.05717
TRINITY_DN27366_c0_g1_i1			6.04435
TRINITY_DN61309_c0_g6_i1	AT5G05010.2		6.00764		6.02908
TRINITY_DN47800_c0_g1_i1			6.00261	6.94429	6.84099
TRINITY_DN32897_c0_g4_i1			5.99555
TRINITY_DN35846_c1_g1_i4	AT4G13720.1		5.96332
TRINITY_DN37457_c1_g1_i1			5.94893
TRINITY_DN36175_c1_g3_i2			5.93575
TRINITY_DN62780_c1_g7_i1			5.90171
TRINITY_DN3382_c0_g1_i1			5.81213
TRINITY_DN40678_c0_g2_i1			5.81079
TRINITY_DN54525_c0_g6_i1			5.79662
TRINITY_DN54187_c0_g6_i1	AT2G44310.1		5.76393
TRINITY_DN58959_c0_g5_i1			5.75855
TRINITY_DN52418_c2_g3_i1			5.75592	4.50325	6.44923
TRINITY_DN53349_c1_g4_i1	AT3G09440.4		5.74031
TRINITY_DN37716_c0_g2_i1	AT3G55220.1		5.73524
TRINITY_DN47090_c6_g3_i2			5.73289
TRINITY_DN42115_c0_g6_i1			5.12834	4.06193	3.72521
TRINITY_DN49875_c2_g5_i3			4.87	4.7063
TRINITY_DN24623_c0_g1_i1			4.55137
TRINITY_DN45926_c6_g3_i1			4.2128
TRINITY_DN53596_c2_g2_i3	AT2G27510.1		4.11071
TRINITY_DN58969_c2_g3_i2			4.10368	2.96982	3.14013
TRINITY_DN65779_c2_g1_i1			4.03545	2.85899
TRINITY_DN61807_c1_g1_i1			3.88255	3.38327
TRINITY_DN35053_c0_g1_i1	AT4G33330.3		3.86705
TRINITY_DN58790_c0_g1_i1			3.74765
TRINITY_DN42741_c0_g2_i1	AT3G18670.2		3.71617
TRINITY_DN37708_c4_g8_i1			3.62803
TRINITY_DN36610_c0_g1_i6	AT5G58960.3		3.43715
TRINITY_DN60123_c1_g3_i3			3.41709
TRINITY_DN33200_c0_g2_i1			3.41175
TRINITY_DN49716_c0_g1_i4			3.36819
TRINITY_DN32123_c0_g1_i1	AT1G50060.1		3.36163	2.68787	2.3786
TRINITY_DN48690_c0_g6_i1			3.35329
TRINITY_DN39024_c3_g2_i1			3.2875
TRINITY_DN49317_c0_g5_i1			3.23726
TRINITY_DN33631_c2_g3_i4			3.16003
TRINITY_DN39629_c0_g3_i1			3.1561
TRINITY_DN53912_c0_g3_i1			3.15163
TRINITY_DN26915_c0_g3_i1			3.13266
TRINITY_DN44645_c2_g1_i4			3.12439
TRINITY_DN63667_c6_g6_i1			3.09015		3.75536
TRINITY_DN42402_c0_g5_i7			3.05854
TRINITY_DN57787_c1_g2_i9			2.9959	3.41835	2.72245
TRINITY_DN40499_c0_g1_i8			2.93518
TRINITY_DN66649_c1_g1_i17			2.9256
TRINITY_DN38146_c0_g2_i1			2.87355
TRINITY_DN24841_c0_g1_i3			2.80508
TRINITY_DN31990_c0_g1_i1	AT3G18180.1		2.75598
TRINITY_DN55234_c0_g2_i1	AT3G52580.1		2.73437
TRINITY_DN36264_c2_g1_i1			2.72811	1.3741	1.5539
TRINITY_DN44842_c3_g1_i2			2.68431	2.40566	3.0001
TRINITY_DN31239_c0_g1_i1			2.67118
TRINITY_DN45584_c1_g4_i2			2.65651
TRINITY_DN58565_c5_g3_i3	AT4G10265.1		2.61219
TRINITY_DN49768_c2_g2_i1			2.56003	2.26506
TRINITY_DN53048_c1_g4_i1	AT2G02240.1		2.53516	2.37094	2.21994
TRINITY_DN68592_c1_g1_i2			2.52447
TRINITY_DN34988_c1_g3_i3			2.51938	1.93978	2.86278
TRINITY_DN34868_c0_g1_i3	AT4G10270.1		2.45269
TRINITY_DN33003_c0_g3_i1	AT5G47550.1		2.44029
TRINITY_DN35918_c1_g1_i1			2.43021		3.58097
TRINITY_DN37040_c0_g4_i1	AT4G10265.1		2.36123
TRINITY_DN64229_c0_g5_i2	AT3G13050.4		2.31527	1.15554
TRINITY_DN66547_c1_g1_i6	AT3G49190.1		2.30214
TRINITY_DN58604_c2_g2_i7			2.27887	2.76423
TRINITY_DN46711_c2_g2_i1	AT1G06620.2		2.27322	2.20217	1.98612
TRINITY_DN58959_c0_g2_i3			2.27304		2.38509
TRINITY_DN54789_c0_g1_i1			2.27102
TRINITY_DN53612_c1_g1_i2	AT5G18060.1		2.25563
TRINITY_DN37040_c0_g1_i1	AT4G10265.1		2.20805
TRINITY_DN40253_c0_g2_i1	AT1G06570.1		2.19447	1.89318
TRINITY_DN63501_c3_g5_i1			2.16328	2.43361	3.32236
TRINITY_DN49884_c0_g1_i4			2.15566	2.40279	2.15269
TRINITY_DN68118_c1_g2_i1			2.15409
TRINITY_DN38837_c3_g5_i2			2.10174	1.92957	1.78195
TRINITY_DN32561_c0_g1_i2			2.08745		1.199
TRINITY_DN48019_c2_g2_i3	AT2G42850.1		2.08505
TRINITY_DN59260_c0_g1_i2	AT2G44260.1		2.07886
TRINITY_DN35906_c0_g6_i1	AT5G47070.1		2.03624	2.31697	2.62994
TRINITY_DN37093_c1_g3_i1			2.02268
TRINITY_DN34533_c0_g2_i1	AT1G47960.2		1.97477	1.85731
TRINITY_DN48518_c0_g1_i23			1.96884	1.97606	2.40598
TRINITY_DN53912_c0_g2_i5			1.95074	1.74481	1.72248
TRINITY_DN30231_c0_g1_i1			1.89538
TRINITY_DN56658_c0_g1_i2			1.88478	1.67169	1.83415
TRINITY_DN48595_c3_g1_i3			1.82718
TRINITY_DN46084_c0_g2_i5			1.80595	3.08257	2.28233
TRINITY_DN61027_c0_g6_i2			1.76522		1.27825
TRINITY_DN58668_c1_g1_i13			1.73224
TRINITY_DN35737_c2_g1_i2	AT2G05990.2		1.71659	1.32959	1.69489
TRINITY_DN57352_c0_g2_i7	AT2G23540.1		1.69265
TRINITY_DN33770_c0_g1_i11			1.66021	1.20497	1.84992
TRINITY_DN29699_c0_g1_i1			1.64804	2.25416	1.8149
TRINITY_DN41472_c1_g3_i1			1.64721
TRINITY_DN49123_c1_g4_i1			1.64143
TRINITY_DN64807_c1_g1_i3	AT5G57800.1		1.62773		1.61938
TRINITY_DN58565_c5_g1_i9	AT4G10265.1		1.61002
TRINITY_DN47085_c0_g2_i1	AT1G78955.5		1.60767
TRINITY_DN45805_c1_g1_i1			1.58978		1.44783
TRINITY_DN34818_c0_g2_i1	AT3G24170.3		1.58335
TRINITY_DN64026_c4_g1_i17			1.55594	1.62791
TRINITY_DN61619_c2_g1_i1			1.54046	1.2578	1.58717
TRINITY_DN46271_c1_g4_i3			1.53081
TRINITY_DN58718_c0_g1_i3			1.50506
TRINITY_DN49563_c0_g7_i1			1.49165
TRINITY_DN44055_c2_g5_i1	AT1G02205.5		1.46065	0.843424
TRINITY_DN54966_c1_g5_i2	AT1G31830.2		1.44729
TRINITY_DN37647_c1_g3_i1	AT3G50150.1		1.44266	1.0966	1.31653
TRINITY_DN39439_c3_g5_i6			1.44009
TRINITY_DN56198_c0_g1_i1			1.43788
TRINITY_DN53967_c2_g1_i4			1.42387
TRINITY_DN55295_c2_g3_i1			1.41786
TRINITY_DN40744_c0_g4_i4	AT3G59530.3		1.40788	0.930229	1.02567
TRINITY_DN37040_c0_g2_i1	AT4G10265.1		1.40171
TRINITY_DN34330_c2_g3_i11	AT4G14690.1		1.39618
TRINITY_DN52927_c0_g2_i2			1.39048
TRINITY_DN56661_c2_g1_i1			1.37852
TRINITY_DN49659_c0_g1_i14	AT3G12220.1		1.36871	0.594641
TRINITY_DN52577_c3_g3_i5	AT5G54670.3		1.36466		1.45174
TRINITY_DN40171_c3_g3_i1	AT5G03760.1		1.35637	1.08233	0.792065
TRINITY_DN37849_c0_g2_i5			1.34959	1.68142	1.40255
TRINITY_DN54849_c0_g1_i1	AT1G34500.1		1.33935
TRINITY_DN66239_c1_g1_i8			1.3311
TRINITY_DN66547_c1_g3_i1			1.32971
TRINITY_DN53111_c0_g1_i2	AT2G26640.1		1.32507	1.00737	1.54797
TRINITY_DN48686_c0_g1_i7			1.32154
TRINITY_DN59224_c1_g5_i1	AT4G35300.9		1.29214
TRINITY_DN40989_c0_g1_i3			1.28807
TRINITY_DN43288_c0_g1_i6			1.28098
TRINITY_DN56873_c2_g1_i1			1.28072
TRINITY_DN30748_c0_g1_i1	AT3G28917.1		1.26976
TRINITY_DN45497_c0_g1_i1	AT3G49190.1		1.26714	1.44669	2.03212
TRINITY_DN44072_c0_g5_i1			1.25548	1.60722	2.14098
TRINITY_DN68756_c11_g2_i3			1.2458
TRINITY_DN48579_c0_g2_i1			1.24561	1.07323
TRINITY_DN60589_c1_g4_i1	AT1G64400.1		1.24026	1.43568	1.70282
TRINITY_DN42448_c0_g1_i2	AT1G19250.1		1.23546	1.94005	2.04554
TRINITY_DN35872_c0_g3_i1	AT1G64160.1		1.22868
TRINITY_DN34602_c2_g1_i2	AT3G15850.1		1.22594	0.968235
TRINITY_DN65211_c1_g1_i5	AT5G48100.1		1.21479	1.55334	1.70591
TRINITY_DN63812_c6_g1_i17	AT3G55590.1		1.21433
TRINITY_DN39679_c2_g1_i7	AT1G15780.3		1.2128
TRINITY_DN47402_c0_g1_i1			1.21256	1.13695	1.22317
TRINITY_DN17666_c0_g1_i2	ATMG00300.1		1.20976	1.65265	1.45004
TRINITY_DN66947_c1_g3_i7	AT5G46290.2		1.20664	1.20471	1.65636
TRINITY_DN59949_c0_g2_i5	AT1G78950.1		1.19104	1.44553
TRINITY_DN61571_c1_g5_i1	AT1G69600.1		1.1853
TRINITY_DN41211_c0_g1_i3			1.18023	1.54371	1.53077
TRINITY_DN60138_c0_g1_i1			1.17703	0.822972
TRINITY_DN37263_c0_g3_i2	AT5G46290.2		1.17002	1.16639	2.4426
TRINITY_DN42687_c2_g2_i10			1.15779	0.706235
TRINITY_DN46631_c2_g1_i2			1.15733
TRINITY_DN48737_c1_g1_i5	AT2G44300.1		1.15253	1.059	1.12581
TRINITY_DN39468_c4_g1_i5			1.14157
TRINITY_DN46435_c0_g1_i2			1.13794	1.14866	1.42839
TRINITY_DN37040_c0_g6_i1			1.13669
TRINITY_DN63035_c2_g2_i1	AT5G58060.1		1.13609
TRINITY_DN34354_c0_g3_i1			1.13152
TRINITY_DN30692_c0_g1_i1	AT1G19900.1		1.12701
TRINITY_DN41914_c0_g2_i4			1.12546		1.07177
TRINITY_DN57172_c2_g5_i2			1.10391
TRINITY_DN64425_c1_g3_i1	AT1G02205.1		1.09848	0.470819
TRINITY_DN51355_c1_g3_i1	AT4G28780.1		1.09823	1.49728	1.32532
TRINITY_DN60274_c2_g1_i3	AT1G29660.1		1.09241
TRINITY_DN44359_c1_g1_i9			1.08949
TRINITY_DN37109_c2_g1_i3			1.08942
TRINITY_DN45707_c0_g3_i1	AT1G02205.5		1.07948
TRINITY_DN43988_c4_g1_i2	AT5G23860.2		1.0765
TRINITY_DN54070_c0_g1_i2			1.0688	0.934674	0.814472
TRINITY_DN60238_c0_g1_i3	AT1G47980.1		1.05592	1.07362
TRINITY_DN34105_c0_g2_i1	AT4G37790.1		1.05278		1.42438
TRINITY_DN38171_c0_g1_i1			1.04184
TRINITY_DN57340_c3_g5_i2			1.03333	0.756333
TRINITY_DN34576_c0_g1_i4	AT5G03170.1		1.03326
TRINITY_DN63051_c0_g6_i1	AT1G01610.1		1.03183	1.35732	1.10562
TRINITY_DN43803_c2_g3_i1	AT1G02820.1		1.02717
TRINITY_DN53201_c1_g1_i4			1.01855	0.604844	0.707037
TRINITY_DN54493_c0_g1_i5			1.01703	1.01342
TRINITY_DN48591_c0_g2_i1	AT5G46940.1		1.01634
TRINITY_DN48298_c0_g2_i2			1.01355
TRINITY_DN59283_c0_g1_i1			1.01217
TRINITY_DN60238_c1_g2_i3	AT1G47980.1		1.00819
TRINITY_DN53491_c1_g1_i1	AT4G24780.2		1.00709	0.661905	0.701939
TRINITY_DN42710_c3_g1_i1	AT3G57670.1		1.00608
TRINITY_DN45958_c0_g5_i2	AT3G57620.1		1.00463	0.737822
TRINITY_DN42826_c1_g1_i1	AT1G05850.2		1.0005
TRINITY_DN40373_c3_g1_i2	AT5G63020.1		0.998435
TRINITY_DN47731_c1_g1_i1			0.991604
TRINITY_DN34475_c1_g1_i2	AT1G22400.1		0.98442
TRINITY_DN47711_c0_g1_i3	AT2G17650.1		0.98111	1.03022	1.66109
TRINITY_DN38055_c0_g1_i7	AT3G51910.1		0.974377
TRINITY_DN59031_c1_g1_i5			0.972702		0.71598
TRINITY_DN57932_c1_g3_i2			0.972212	0.80798	0.686453
TRINITY_DN21046_c0_g1_i1			0.961501
TRINITY_DN51220_c0_g7_i1	AT2G20940.2		0.955602
TRINITY_DN61116_c3_g7_i2			0.954721	0.818581
TRINITY_DN53871_c3_g3_i6			0.951498
TRINITY_DN43849_c0_g1_i3	AT1G01430.1		0.946231	0.734084	0.744567
TRINITY_DN27936_c0_g1_i1			0.945492
TRINITY_DN53996_c2_g6_i1	AT5G55160.1		0.933416		0.618079
TRINITY_DN34205_c0_g1_i4	AT2G46770.1		0.928884		1.33433
TRINITY_DN41781_c2_g3_i5			0.928269
TRINITY_DN34023_c1_g5_i1	AT2G28630.2		0.927106	1.07407	1.11399
TRINITY_DN40174_c3_g1_i7	AT4G12300.1		0.926606	1.09331	1.78583
TRINITY_DN58628_c0_g1_i3	AT5G39785.5		0.923407	0.871147	0.793549
TRINITY_DN58563_c2_g7_i2			0.91341	0.822659	1.0119
TRINITY_DN61679_c2_g1_i6			0.901394
TRINITY_DN39061_c1_g1_i1			0.899696	1.1224	1.78121
TRINITY_DN33349_c0_g1_i2			0.89033	0.467733	0.630703
TRINITY_DN33157_c0_g1_i1	AT1G19840.1		0.88645
TRINITY_DN57031_c0_g1_i2			0.885825	0.800824
TRINITY_DN41494_c0_g1_i1	AT5G25400.1		0.88044
TRINITY_DN45384_c1_g1_i6			0.879857
TRINITY_DN58293_c1_g2_i1			0.877982
TRINITY_DN33003_c0_g2_i1	AT5G47550.1		0.870818
TRINITY_DN29855_c1_g1_i1			0.870398
TRINITY_DN38950_c1_g6_i2			0.869836
TRINITY_DN59283_c0_g2_i5	AT4G28250.1		0.869795	1.02938	0.88432
TRINITY_DN60139_c1_g2_i1	AT4G30960.1		0.869619	0.918035
TRINITY_DN45534_c1_g1_i5			0.868766	0.680123
TRINITY_DN58122_c1_g3_i3			0.86734
TRINITY_DN41713_c0_g1_i7	AT4G32280.2		0.866054		1.10483
TRINITY_DN37088_c2_g1_i1			0.861515
TRINITY_DN54326_c0_g2_i3	AT1G27370.6		0.860658	1.25239	0.809935
TRINITY_DN51558_c1_g2_i9			0.859985
TRINITY_DN43290_c0_g1_i1	AT3G49500.5		0.855178
TRINITY_DN56311_c1_g5_i1	AT5G03170.1		0.854414	0.503072	0.50975
TRINITY_DN32213_c0_g1_i1	AT1G29670.1		0.853942
TRINITY_DN40678_c0_g4_i2			0.851003
TRINITY_DN65407_c2_g2_i3	AT3G21090.1		0.846595	0.686459	0.965543
TRINITY_DN62295_c1_g1_i1	AT1G33030.1		0.845694	0.831643	0.965984
TRINITY_DN52088_c2_g1_i2			0.84305
TRINITY_DN43803_c2_g4_i1			0.839651
TRINITY_DN48755_c0_g1_i2			0.83904	0.476702
TRINITY_DN64919_c7_g1_i3	AT3G21090.1		0.838804	0.78849	0.771743
TRINITY_DN33177_c0_g1_i1	AT3G51680.1		0.83869
TRINITY_DN48359_c0_g3_i3			0.836036	0.719546
TRINITY_DN46800_c0_g3_i4	AT5G17330.1		0.835753	0.579154	0.5528
TRINITY_DN42723_c0_g1_i10			0.816909	0.403393
TRINITY_DN34417_c3_g9_i1	AT5G58070.1		0.810537
TRINITY_DN63715_c0_g1_i1	AT4G27450.1		0.810161	0.714444	0.660982
TRINITY_DN39254_c0_g1_i2	AT4G12300.1		0.800126	0.742825	1.09307
TRINITY_DN67547_c4_g1_i1	AT4G27230.2		0.799533
TRINITY_DN65407_c2_g5_i1	AT3G21090.1		0.790978	1.16176	1.07229
TRINITY_DN39033_c0_g1_i2	AT1G47480.1		0.790608	0.808492	0.767024
TRINITY_DN49816_c3_g1_i4	AT3G48460.1		0.790501	0.941835	0.76624
TRINITY_DN49951_c0_g1_i2	AT2G42990.1		0.786754	0.830096	0.886694
TRINITY_DN49123_c1_g6_i4			0.785242
TRINITY_DN52133_c0_g3_i3	AT5G46290.1		0.781927	1.13407	0.756304
TRINITY_DN39711_c0_g1_i1			0.781318
TRINITY_DN46777_c1_g1_i7	AT5G65430.2		0.78033	0.505599	0.500321
TRINITY_DN45547_c1_g1_i1			0.779038
TRINITY_DN43323_c1_g2_i1	AT5G06270.2		0.778501	0.662053	0.938119
TRINITY_DN53270_c0_g1_i1	AT4G13940.2		0.773064
TRINITY_DN52295_c0_g2_i1	AT3G57670.1		0.772972	0.670958
TRINITY_DN54244_c0_g4_i2	AT1G05260.1		0.768554
TRINITY_DN45700_c0_g5_i4			0.767292
TRINITY_DN46888_c2_g1_i2	AT2G22170.1		0.765246	0.692637	0.641294
TRINITY_DN45706_c1_g3_i2	AT4G22590.1		0.757645
TRINITY_DN35098_c0_g1_i1	AT4G22570.1		0.75684	1.14286	1.28961
TRINITY_DN54487_c0_g2_i2	AT3G10950.1		0.752508
TRINITY_DN50530_c0_g2_i1	AT5G65380.1		0.751321	1.35767	0.767446
TRINITY_DN33357_c0_g1_i5	AT1G58360.1		0.750917	0.870614	1.16226
TRINITY_DN59808_c1_g2_i5	AT1G64980.2		0.744417
TRINITY_DN54326_c0_g1_i4			0.744122	0.977091	0.859479
TRINITY_DN35325_c0_g2_i2			0.74314
TRINITY_DN39679_c2_g2_i1	AT1G15780.1		0.742302		0.512115
TRINITY_DN43493_c0_g1_i2	AT1G72230.1		0.737581
TRINITY_DN67061_c2_g4_i1			0.735928	0.605286
TRINITY_DN33708_c0_g1_i1	AT4G36360.1		0.734242	0.616214	0.772882
TRINITY_DN35248_c0_g1_i3	AT5G28010.2		0.734031	0.714428	0.876273
TRINITY_DN53560_c0_g1_i9	AT5G39110.1		0.733724		1.17282
TRINITY_DN52477_c1_g1_i2			0.733569		0.520524
TRINITY_DN58248_c0_g3_i4	AT3G52905.1		0.732074	0.437777	0.564835
TRINITY_DN52978_c0_g3_i4	AT1G49660.1		0.728426	0.864333	0.922913
TRINITY_DN60134_c0_g1_i1	AT3G61440.3		0.723449
TRINITY_DN45853_c0_g1_i1			0.719061
TRINITY_DN51459_c1_g1_i3	AT1G52910.1		0.718959	0.473751	0.576601
TRINITY_DN62609_c1_g3_i4	AT1G64390.1		0.718689
TRINITY_DN54103_c0_g3_i1			0.718266
TRINITY_DN54997_c3_g6_i1	AT5G05880.1		0.717106	0.784587	1.11381
TRINITY_DN67252_c1_g2_i2	AT4G16143.2		0.713157
TRINITY_DN49097_c0_g3_i3			0.713107		0.568665
TRINITY_DN39977_c1_g1_i1			0.71185
TRINITY_DN61781_c3_g1_i1	AT5G21090.1		0.711291
TRINITY_DN41517_c0_g2_i10			0.710462
TRINITY_DN57234_c0_g1_i1	AT4G18700.1		0.702535
TRINITY_DN60906_c4_g1_i2	AT3G23840.1		0.70231	0.869381	0.993822
TRINITY_DN58649_c2_g2_i1			0.699437
TRINITY_DN45253_c0_g5_i1	AT2G16485.1		0.694393
TRINITY_DN56483_c0_g2_i1	AT3G10040.1		0.693325
TRINITY_DN62526_c1_g2_i3	AT3G02230.1		0.689829	0.806737	0.642372
TRINITY_DN43192_c2_g3_i4			0.688911
TRINITY_DN60222_c2_g3_i1			0.688013
TRINITY_DN54699_c0_g1_i5	AT4G38180.1		0.687713
TRINITY_DN50556_c3_g4_i2			0.686364	0.570093	0.733314
TRINITY_DN55452_c0_g1_i2	AT4G15920.1		0.685112
TRINITY_DN61303_c1_g2_i8	AT2G38320.1		0.684988
TRINITY_DN39572_c2_g1_i1			0.683706	0.531532
TRINITY_DN64835_c0_g5_i1	AT2G33040.1		0.68281
TRINITY_DN63510_c2_g1_i11	AT4G38260.1		0.681762	0.87754	1.16825
TRINITY_DN46028_c1_g1_i2			0.679868
TRINITY_DN34668_c2_g2_i6	AT1G32190.1		0.677233
TRINITY_DN40810_c0_g1_i10	AT3G13898.1		0.676864
TRINITY_DN49978_c0_g3_i2	AT1G67750.1		0.675953	0.704158	0.641034
TRINITY_DN63469_c0_g1_i2	AT3G21760.1		0.671713	0.704951
TRINITY_DN41880_c0_g1_i3	AT5G59890.1		0.671629
TRINITY_DN38328_c0_g4_i1	AT1G17880.1		0.663522	0.419415
TRINITY_DN62182_c0_g3_i4			0.656108	0.353365
TRINITY_DN47092_c0_g5_i1			0.655747
TRINITY_DN50643_c1_g3_i11	AT3G52590.1		0.651929
TRINITY_DN57419_c3_g2_i4	AT1G04240.1		0.65084
TRINITY_DN62213_c0_g3_i1	AT1G35780.1		0.647929
TRINITY_DN59012_c2_g1_i1	AT5G02560.1		0.64701
TRINITY_DN61172_c0_g2_i1	AT2G39050.1		0.646269	0.698795	0.728727
TRINITY_DN57346_c0_g1_i2	AT4G31940.1		0.640396
TRINITY_DN48210_c3_g2_i1	AT5G48870.1		0.637444
TRINITY_DN50453_c0_g2_i7	AT2G18360.1		0.636821	1.04148
TRINITY_DN53682_c1_g1_i5	AT1G54870.1		0.630537
TRINITY_DN59827_c0_g1_i1	AT3G14440.1		0.629872	0.849664
TRINITY_DN48385_c0_g1_i6			0.625472
TRINITY_DN56101_c1_g1_i1	AT4G13840.1		0.621469	0.800663	0.982721
TRINITY_DN54959_c1_g2_i1	AT1G05170.1		0.617747	0.614377
TRINITY_DN51355_c1_g1_i2	AT5G33370.1		0.61733	0.974631	1.19598
TRINITY_DN45131_c0_g1_i1	AT3G51990.1		0.615375	0.489645
TRINITY_DN41555_c0_g1_i2	AT4G00400.1		0.615359	0.935964	0.731667
TRINITY_DN48386_c2_g2_i1			0.613721
TRINITY_DN45700_c0_g1_i4	AT3G13580.9		0.612439
TRINITY_DN64370_c0_g1_i9	AT4G39330.2		0.611119	0.946359	0.902737
TRINITY_DN43890_c1_g1_i1	AT5G62700.1		0.608843
TRINITY_DN32821_c0_g1_i1			0.608826	0.863993	0.516073
TRINITY_DN33686_c2_g2_i3	AT5G39740.2		0.605256
TRINITY_DN55084_c1_g3_i8	AT5G59970.2		0.605074
TRINITY_DN66913_c4_g1_i8	AT5G63180.1		0.599978	0.668338	0.503274
TRINITY_DN60393_c1_g2_i4			0.598575	0.711154
TRINITY_DN52512_c0_g2_i1	AT1G65450.1		0.597376	0.818642	1.0196
TRINITY_DN42492_c2_g1_i1	AT3G48460.1		0.597133	0.776675	0.857914
TRINITY_DN43904_c0_g1_i1	AT2G37170.2		0.595264	0.667501	0.766865
TRINITY_DN56159_c1_g5_i2	AT2G31560.3		0.592484
TRINITY_DN54487_c0_g1_i8	AT3G10950.1		0.591198
TRINITY_DN55375_c0_g2_i2			0.587409
TRINITY_DN34987_c0_g1_i3	AT5G59310.1		0.586664		0.677511
TRINITY_DN48976_c1_g1_i4	AT3G62870.1		0.580607		0.407185
TRINITY_DN41782_c0_g1_i2			0.580107
TRINITY_DN41367_c1_g1_i2			0.579823	0.488185
TRINITY_DN37666_c1_g1_i9	AT3G13580.9		0.574219
TRINITY_DN59725_c2_g1_i5	AT4G31985.1		0.572351		0.448582
TRINITY_DN58013_c0_g1_i1	AT2G37640.2		0.572209
TRINITY_DN36842_c1_g2_i1	AT3G49010.5		0.568738
TRINITY_DN39361_c2_g1_i1	AT1G04680.1		0.568438	0.498937	0.513147
TRINITY_DN46928_c0_g4_i1	AT4G21105.3		0.568239
TRINITY_DN68696_c5_g1_i4	AT3G49010.5		0.566148
TRINITY_DN47786_c0_g1_i1	AT5G23940.1		0.565016	0.737029
TRINITY_DN62526_c1_g1_i5	AT5G15650.1		0.563342
TRINITY_DN54803_c0_g1_i1	AT1G26880.1		0.5619
TRINITY_DN45389_c1_g1_i2	AT3G15850.1		0.558737		0.866401
TRINITY_DN54821_c2_g2_i1	AT5G26667.4		0.557487
TRINITY_DN54545_c3_g2_i2	AT5G59970.2		0.556397
TRINITY_DN57116_c0_g1_i4	AT3G54140.2		0.554744	0.503503
TRINITY_DN66172_c3_g1_i8			0.549406
TRINITY_DN65727_c2_g4_i3	AT5G24810.1		0.547693	0.448177
TRINITY_DN45925_c1_g1_i10	AT3G46940.1		0.544057	0.314514	0.43467
TRINITY_DN34589_c1_g3_i1	AT5G38480.3		0.537597
TRINITY_DN57513_c1_g1_i4	AT4G16143.2		0.535967	0.440714
TRINITY_DN34272_c0_g10_i1	AT5G62700.1		0.535788
TRINITY_DN32677_c0_g1_i2	AT5G59845.1		0.534882
TRINITY_DN67062_c0_g2_i9			0.531401
TRINITY_DN52601_c1_g3_i1			0.528928
TRINITY_DN47399_c1_g2_i3	AT4G22970.1		0.52416	0.376219	0.414599
TRINITY_DN58328_c0_g1_i1	AT5G64550.1		0.521734
TRINITY_DN48975_c2_g2_i1	AT5G52650.1		0.521646
TRINITY_DN44395_c0_g1_i2	AT2G39050.1		0.519748	0.509205	0.697285
TRINITY_DN63706_c0_g4_i1			0.518601
TRINITY_DN50402_c0_g5_i2			0.517752
TRINITY_DN50640_c0_g3_i3	AT4G30960.1		0.515686	0.433993
TRINITY_DN47511_c1_g1_i4	AT3G52610.1		0.515004	0.895738	0.70716
TRINITY_DN35998_c0_g2_i1	AT3G05590.1		0.511542
TRINITY_DN43777_c0_g1_i7	AT3G08030.1		0.509788
TRINITY_DN39027_c0_g1_i1	AT1G69530.2		0.507226	0.552687	0.708529
TRINITY_DN44279_c1_g2_i1	AT1G07790.1		0.502153
TRINITY_DN43988_c4_g3_i3	AT5G62700.1		0.502134	0.410694
TRINITY_DN59889_c1_g4_i1			0.495884
TRINITY_DN40807_c0_g1_i9	AT5G45950.1		0.483975	0.671609
TRINITY_DN41392_c0_g1_i2	AT5G20740.1		0.46321	0.567559	0.657506
TRINITY_DN56571_c0_g1_i5	AT4G29250.1		0.46059	0.876537	0.739468
TRINITY_DN58685_c0_g1_i4	AT5G45910.1		0.449255	0.790205	0.685401
TRINITY_DN40447_c1_g3_i3	AT3G25290.2		0.445051	0.520019	0.582986
TRINITY_DN38949_c1_g1_i5	AT1G32080.1		-0.449916
TRINITY_DN58698_c1_g1_i3	AT5G58140.7		-0.502834
TRINITY_DN38812_c0_g1_i1	AT3G12120.2		-0.519134
TRINITY_DN67670_c5_g5_i1	AT3G16520.3		-0.5355
TRINITY_DN54541_c4_g1_i5			-0.567562
TRINITY_DN63160_c0_g5_i1			-0.604766		-0.573444
TRINITY_DN61754_c1_g1_i3	AT5G38510.3		-0.621656
TRINITY_DN54748_c0_g1_i2			-0.637907
TRINITY_DN64465_c1_g1_i2	AT3G14310.1		-0.65407
TRINITY_DN45928_c1_g2_i2			-0.660498
TRINITY_DN50925_c0_g1_i1	AT4G23990.1		-0.661905	-0.586875	-0.637812
TRINITY_DN53556_c3_g1_i1			-0.667922	-1.04403	-0.995836
TRINITY_DN62088_c0_g1_i4	AT5G06530.2		-0.675231
TRINITY_DN54198_c0_g1_i1	AT4G26150.1		-0.675275
TRINITY_DN46737_c5_g1_i2	AT3G15390.2		-0.682877	-0.709916
TRINITY_DN62144_c0_g4_i3	AT1G20030.1		-0.69477		-0.555534
TRINITY_DN49674_c0_g1_i9	AT3G49290.2		-0.701631
TRINITY_DN60212_c0_g2_i4	AT2G31880.1		-0.722005
TRINITY_DN40014_c0_g1_i1	AT4G16260.1		-0.740752		-0.813578
TRINITY_DN54569_c0_g1_i1	AT1G34300.1		-0.75698
TRINITY_DN33875_c0_g2_i1			-0.771153	-0.685839	-0.644393
TRINITY_DN41865_c1_g2_i3	AT3G02645.1		-0.781122
TRINITY_DN33193_c0_g1_i2	AT1G68570.1		-0.790047
TRINITY_DN55392_c1_g4_i1			-0.811741
TRINITY_DN55580_c0_g1_i5	AT4G11280.1		-0.813003
TRINITY_DN41150_c1_g1_i1			-0.840043	-0.540749	-0.662165
TRINITY_DN53294_c0_g3_i3			-0.869256	-0.867442	-0.847512
TRINITY_DN55758_c1_g2_i1	AT5G50160.1		-0.889763
TRINITY_DN40455_c1_g1_i3	AT3G10450.1		-0.896714	-0.866431	-0.984495
TRINITY_DN34841_c0_g3_i1	AT3G61580.1		-0.901336
TRINITY_DN45044_c0_g1_i2	AT5G41410.1		-0.910517
TRINITY_DN42938_c3_g1_i1	AT2G45400.3		-0.913124	-0.636368
TRINITY_DN38380_c0_g3_i1	AT3G16340.1		-0.913196
TRINITY_DN38731_c0_g2_i9			-0.936884
TRINITY_DN54441_c0_g1_i2	AT1G24130.1		-0.954316
TRINITY_DN42175_c2_g1_i1			-0.957082
TRINITY_DN52801_c2_g3_i1	AT5G54490.1		-0.965785
TRINITY_DN53164_c0_g1_i7			-0.969067
TRINITY_DN64818_c3_g6_i1			-0.973241
TRINITY_DN60885_c0_g1_i1	AT5G51190.1		-0.973911
TRINITY_DN37815_c0_g2_i2	AT3G28340.1		-1.02694
TRINITY_DN34159_c0_g1_i1	AT1G74450.1		-1.03093
TRINITY_DN53562_c0_g1_i1	AT2G36430.1		-1.04163
TRINITY_DN35132_c0_g2_i2	AT2G26530.2		-1.0553
TRINITY_DN33621_c2_g1_i9	AT1G14870.1		-1.06036
TRINITY_DN54187_c0_g4_i3			-1.07574
TRINITY_DN67239_c2_g1_i2			-1.08095
TRINITY_DN51726_c0_g1_i2	AT5G06320.1		-1.0956
TRINITY_DN45659_c0_g1_i1	AT2G41640.1		-1.10691
TRINITY_DN54441_c0_g2_i3	AT1G24130.1		-1.11056
TRINITY_DN31453_c0_g1_i4			-1.11769
TRINITY_DN73534_c0_g1_i1	AT4G11650.1		-1.12439		-1.10208
TRINITY_DN39523_c0_g1_i1	AT5G34940.4		-1.13082
TRINITY_DN41604_c0_g1_i4	AT5G43290.1		-1.13413
TRINITY_DN41150_c0_g2_i1			-1.14368	-0.985077
TRINITY_DN66991_c1_g1_i6	AT4G30440.1		-1.15447
TRINITY_DN41977_c0_g2_i2			-1.16194
TRINITY_DN67339_c0_g1_i2	AT1G07930.2		-1.19047
TRINITY_DN33972_c0_g4_i1	AT3G12120.2		-1.20235
TRINITY_DN43714_c0_g1_i3			-1.20342
TRINITY_DN41253_c0_g1_i1	AT5G58620.1		-1.20343
TRINITY_DN61516_c1_g2_i3	AT4G08950.1		-1.21203
TRINITY_DN40063_c1_g2_i2			-1.24832
TRINITY_DN66292_c3_g1_i1	AT5G34940.3		-1.28575
TRINITY_DN56190_c0_g2_i3			-1.29742
TRINITY_DN48645_c1_g1_i8			-1.34415	-0.777148
TRINITY_DN50561_c0_g10_i1			-1.35208
TRINITY_DN67750_c8_g3_i2	AT4G38180.1		-1.35669
TRINITY_DN63907_c0_g1_i1	AT2G28780.1		-1.38521
TRINITY_DN66292_c3_g3_i1	AT5G34940.4		-1.38732
TRINITY_DN40477_c0_g1_i3	AT5G51920.1		-1.42744
TRINITY_DN35461_c0_g1_i6			-1.4555		-1.77297
TRINITY_DN66292_c3_g5_i1	AT5G34940.4		-1.49895
TRINITY_DN42367_c0_g4_i2			-1.52867	-0.98007	-0.845987
TRINITY_DN34532_c0_g1_i11			-1.5342	-1.52565	-1.11882
TRINITY_DN59092_c1_g2_i2			-1.5538		-1.56538
TRINITY_DN52917_c2_g3_i1	AT3G55100.2		-1.60655	-1.81687
TRINITY_DN41977_c0_g5_i1			-1.63184
TRINITY_DN41791_c0_g3_i3			-1.70232	-1.63675	-1.97884
TRINITY_DN44958_c0_g2_i8			-1.71992	-2.06029	-1.76919
TRINITY_DN57308_c2_g1_i5			-1.78419		-1.6321
TRINITY_DN59364_c0_g2_i1	AT1G07070.1		-1.80889	-1.66866
TRINITY_DN64036_c0_g3_i1	AT5G59730.1		-1.81647
TRINITY_DN49180_c2_g1_i1			-1.82311	-1.38426	-1.24694
TRINITY_DN31343_c0_g1_i1	AT3G16660.2		-1.82815
TRINITY_DN60330_c0_g1_i11	AT5G48410.2		-1.88577	-1.34275	-1.56173
TRINITY_DN32578_c0_g1_i3	AT2G31180.1		-1.93291
TRINITY_DN38321_c0_g1_i5	AT3G48280.1		-2.07656	-1.44799
TRINITY_DN32711_c0_g1_i3	AT1G64530.1		-2.45724	-1.83486	-2.10126
TRINITY_DN32160_c0_g1_i2			-2.62203		-2.64819
TRINITY_DN36556_c5_g1_i1			-2.81731	-1.69201	-1.13421
TRINITY_DN46037_c0_g1_i1	AT4G37770.1		-3.04692
TRINITY_DN34599_c0_g1_i3	AT2G13980.1		-3.37979	-2.99375
TRINITY_DN29789_c1_g2_i1	AT4G37050.1		-5.62552
TRINITY_DN17191_c0_g1_i3			-5.83721	-4.08352	-3.07163
TRINITY_DN24730_c0_g1_i2				6.52435
TRINITY_DN42938_c2_g1_i3				5.54793	5.85171
TRINITY_DN67499_c1_g5_i1				5.26931
TRINITY_DN55635_c1_g3_i6				5.24879	6.29316
TRINITY_DN47535_c0_g4_i1	AT1G74040.1			4.7734	6.3915
TRINITY_DN58534_c2_g1_i4				4.69172	6.78307
TRINITY_DN25233_c0_g1_i1	AT1G70840.1			4.10986	3.75338
TRINITY_DN43184_c0_g1_i5				4.07161	4.28022
TRINITY_DN49264_c1_g3_i1				3.97867
TRINITY_DN36821_c1_g1_i2	AT2G25050.1			3.73658
TRINITY_DN49572_c1_g7_i2				3.29925	3.37601
TRINITY_DN43192_c2_g4_i1				3.20025
TRINITY_DN33696_c0_g2_i1				3.09332	3.40411
TRINITY_DN46197_c1_g2_i4				3.09206
TRINITY_DN55295_c2_g5_i2				2.77366
TRINITY_DN47602_c0_g2_i2				2.75003
TRINITY_DN40377_c1_g1_i4	AT5G46290.2			2.71775
TRINITY_DN47521_c0_g1_i2	AT3G05850.1			2.58805
TRINITY_DN39929_c1_g1_i2	AT5G37690.1			2.54343
TRINITY_DN35362_c0_g1_i1	AT4G25980.1			2.44672	3.18979
TRINITY_DN54599_c1_g1_i10				2.4413	2.31909
TRINITY_DN64837_c3_g5_i4	AT1G74310.1			2.43897	3.14426
TRINITY_DN57142_c0_g1_i2	AT2G01050.1			2.32622
TRINITY_DN39609_c1_g3_i3				2.30307
TRINITY_DN53928_c4_g2_i9				2.19058
TRINITY_DN35252_c0_g1_i2	AT5G58860.1			2.09526
TRINITY_DN60589_c1_g2_i1	AT1G64400.1			2.02229	1.40373
TRINITY_DN31431_c0_g1_i1	AT4G36610.1			2.0168	2.40798
TRINITY_DN43357_c2_g3_i1	AT5G46290.2			2.01115
TRINITY_DN45398_c0_g1_i3	AT2G37360.1			1.99864
TRINITY_DN45710_c0_g1_i7	AT4G30380.2			1.98722	1.59623
TRINITY_DN61198_c1_g1_i2	AT2G36380.1			1.95274	1.54378
TRINITY_DN32912_c2_g4_i1	AT4G23850.1			1.9512
TRINITY_DN35397_c1_g5_i1	AT4G27300.1			1.92954
TRINITY_DN33607_c0_g1_i1	AT1G74460.1			1.88199
TRINITY_DN43100_c2_g3_i1				1.87371	1.91942
TRINITY_DN32123_c0_g3_i1	AT1G50060.1			1.84954	2.78368
TRINITY_DN34472_c0_g1_i2	AT1G78950.1			1.79906
TRINITY_DN34766_c0_g1_i7				1.78588
TRINITY_DN34987_c0_g3_i1	AT5G59310.1			1.77251	1.43402
TRINITY_DN45287_c1_g1_i1	AT5G23530.1			1.75137
TRINITY_DN48179_c0_g1_i6	AT4G14090.1			1.66841
TRINITY_DN49932_c2_g1_i1				1.65748	1.92913
TRINITY_DN56285_c0_g1_i1	AT2G28630.2			1.55173
TRINITY_DN29581_c0_g1_i1				1.55051
TRINITY_DN43462_c0_g1_i1	AT5G41040.1			1.54686
TRINITY_DN53207_c1_g1_i2				1.54657
TRINITY_DN55837_c1_g1_i7	AT3G28890.2			1.51166
TRINITY_DN47055_c1_g2_i1	AT4G28720.1			1.48301
TRINITY_DN61429_c0_g1_i1				1.47586
TRINITY_DN43168_c1_g2_i1				1.45558	1.30695
TRINITY_DN37300_c1_g2_i1	AT5G46290.2			1.4299	1.74696
TRINITY_DN65273_c1_g1_i6	AT2G17650.1			1.41525	1.77569
TRINITY_DN40884_c3_g1_i1	AT2G26250.1			1.35723
TRINITY_DN33104_c1_g2_i1				1.34877	1.47158
TRINITY_DN50381_c0_g2_i1	AT5G23960.2			1.32635
TRINITY_DN65409_c1_g2_i5				1.32455
TRINITY_DN41376_c0_g1_i2	AT3G59850.1			1.31905	1.5494
TRINITY_DN33104_c1_g6_i1				1.28656	1.14085
TRINITY_DN58431_c1_g3_i1	AT2G16530.2			1.28204	1.60349
TRINITY_DN55128_c3_g6_i4				1.27133	1.15909
TRINITY_DN49960_c0_g2_i1	AT1G64670.2			1.24754
TRINITY_DN64663_c1_g1_i2				1.23074
TRINITY_DN37926_c1_g5_i2	AT5G17540.1			1.2252
TRINITY_DN34628_c2_g1_i1				1.21232
TRINITY_DN52107_c0_g5_i1	AT2G28630.2			1.21118	1.17044
TRINITY_DN51857_c0_g2_i1	AT4G28780.1			1.20049	1.11391
TRINITY_DN37077_c1_g1_i5	AT5G23760.1			1.19909	1.81652
TRINITY_DN32985_c0_g1_i2	AT3G61040.1			1.19906	1.57496
TRINITY_DN51264_c1_g1_i5	AT4G17970.1			1.1857
TRINITY_DN32739_c0_g1_i7	AT3G21690.1			1.1691
TRINITY_DN56798_c0_g3_i2	AT3G21090.1			1.08206
TRINITY_DN37283_c1_g6_i1	AT5G06270.2			1.07839
TRINITY_DN30481_c1_g1_i4				1.07695	1.41295
TRINITY_DN66067_c2_g1_i3	AT4G00400.1			1.05936	0.968078
TRINITY_DN42790_c0_g1_i1	AT1G78850.1			1.05508
TRINITY_DN65838_c2_g1_i4	AT2G27660.1			1.04071	0.983151
TRINITY_DN41097_c1_g1_i1	AT2G26250.1			1.03976
TRINITY_DN55561_c0_g5_i1	AT5G33370.2			1.03551
TRINITY_DN43380_c0_g1_i3	AT3G55700.1			1.0323	1.31498
TRINITY_DN37696_c1_g3_i1	AT1G75620.1			1.02742	1.31459
TRINITY_DN53207_c1_g2_i8				1.01939
TRINITY_DN53906_c0_g1_i16	AT3G57050.3			1.01438
TRINITY_DN59613_c1_g1_i1	AT2G14960.1			1.01208	1.05696
TRINITY_DN44915_c0_g3_i1				1.00192
TRINITY_DN54997_c3_g3_i1	AT5G05860.1			0.99892	1.48826
TRINITY_DN42214_c0_g1_i2	AT1G29670.2			0.995879	0.864026
TRINITY_DN66325_c1_g5_i1				0.993073
TRINITY_DN61514_c0_g4_i1	AT5G15310.4			0.985076	0.835903
TRINITY_DN38727_c1_g5_i1	AT2G22960.1			0.983092	1.37693
TRINITY_DN49903_c2_g3_i5	AT5G35830.1			0.967491
TRINITY_DN65481_c2_g2_i1	AT5G40010.1			0.953995
TRINITY_DN59509_c0_g2_i4	AT3G50120.1			0.951182	1.03997
TRINITY_DN61514_c0_g1_i2				0.941197	0.935078
TRINITY_DN56708_c0_g1_i1	AT3G62860.1			0.935093	0.914271
TRINITY_DN63473_c1_g2_i5	AT4G02320.1			0.931381
TRINITY_DN60279_c0_g1_i3	AT2G30300.1			0.928624
TRINITY_DN49623_c0_g1_i5	AT1G56120.2			0.915957
TRINITY_DN48995_c1_g1_i14	AT4G16015.2			0.906503
TRINITY_DN38615_c0_g1_i4	AT1G15760.1			0.905358	1.41816
TRINITY_DN57984_c1_g1_i1	AT1G49670.2			0.899217
TRINITY_DN63228_c0_g3_i3	AT3G46660.1			0.88993	0.967477
TRINITY_DN44575_c0_g1_i2	AT2G16890.2			0.886249
TRINITY_DN46873_c0_g4_i3				0.880928
TRINITY_DN43598_c2_g3_i1	AT4G30960.1			0.876319
TRINITY_DN53069_c0_g1_i1	AT5G12940.1			0.870046
TRINITY_DN42600_c0_g3_i6	AT5G51180.2			0.867395
TRINITY_DN46048_c1_g1_i18				0.861378
TRINITY_DN44378_c1_g1_i7	AT4G08950.1			0.858531
TRINITY_DN66547_c1_g4_i4	AT5G53390.1			0.851445
TRINITY_DN57199_c0_g1_i7	AT4G27190.1			0.847442
TRINITY_DN63458_c3_g1_i7	AT3G58120.1			0.84722
TRINITY_DN55561_c0_g4_i1	AT3G04290.1			0.843217	0.849336
TRINITY_DN63380_c4_g1_i1				0.835349	1.01581
TRINITY_DN54015_c0_g2_i3				0.830005
TRINITY_DN62716_c1_g6_i1	AT4G05320.8			0.825738
TRINITY_DN48660_c4_g1_i5	AT1G17840.1			0.82538	0.770929
TRINITY_DN56562_c0_g1_i6	AT1G17430.1			0.815958
TRINITY_DN44345_c1_g2_i1	AT5G11420.1			0.815131	0.692799
TRINITY_DN33899_c0_g1_i4	AT5G67300.1			0.814824	1.14575
TRINITY_DN38750_c2_g1_i3	AT3G06990.1			0.810812
TRINITY_DN35010_c0_g1_i3	AT5G40010.1			0.810766	0.71585
TRINITY_DN60574_c0_g1_i3	AT4G25960.1			0.808321	0.662405
TRINITY_DN56798_c0_g5_i2	AT3G21090.1			0.806669
TRINITY_DN47647_c2_g1_i5	AT2G37040.1			0.806178	0.756746
TRINITY_DN36701_c0_g3_i1	AT2G37040.1			0.805664	0.746804
TRINITY_DN38655_c0_g1_i6	AT5G52060.1			0.803526
TRINITY_DN51747_c0_g2_i4				0.802131	1.25104
TRINITY_DN45926_c6_g2_i16	AT3G18670.1			0.78607
TRINITY_DN55561_c0_g3_i1	AT5G33370.2			0.785823
TRINITY_DN50962_c0_g1_i3	AT3G62280.1			0.78461
TRINITY_DN37635_c0_g2_i1	AT2G37540.2			0.783052
TRINITY_DN42369_c0_g1_i1	AT4G14750.1			0.780265
TRINITY_DN35296_c1_g1_i7	AT2G40610.1			0.779636
TRINITY_DN38186_c1_g2_i3				0.772654	0.640292
TRINITY_DN33812_c0_g1_i6				0.763348
TRINITY_DN35338_c3_g1_i3	AT3G08510.2			0.762614	0.811016
TRINITY_DN48236_c0_g1_i2	AT3G21090.1			0.759967
TRINITY_DN34262_c0_g3_i1				0.757671	0.587916
TRINITY_DN36092_c0_g1_i1				0.756635
TRINITY_DN34043_c0_g1_i1	AT3G02230.1			0.75545
TRINITY_DN64828_c0_g2_i1	AT5G06390.1			0.753545
TRINITY_DN48283_c0_g1_i2	AT3G45660.3			0.749943
TRINITY_DN57892_c0_g1_i1	AT5G56040.2			0.748293
TRINITY_DN62419_c0_g2_i1	AT1G02205.5			0.744167
TRINITY_DN42171_c0_g3_i3	AT1G67750.1			0.742767	0.792426
TRINITY_DN32432_c0_g1_i2	AT4G27450.1			0.74273
TRINITY_DN64051_c2_g6_i1				0.740613	0.861449
TRINITY_DN63433_c0_g1_i7	AT1G73360.1			0.740369	0.969377
TRINITY_DN51594_c2_g2_i3				0.738642
TRINITY_DN50834_c0_g1_i2	AT5G11590.1			0.737289	0.84938
TRINITY_DN68061_c1_g1_i8				0.735927
TRINITY_DN43104_c0_g1_i9	AT3G43190.2			0.735281
TRINITY_DN56208_c1_g1_i3				0.731579
TRINITY_DN64721_c0_g1_i1	AT3G49220.2			0.726	0.691428
TRINITY_DN51002_c0_g2_i3	AT1G63710.1			0.725417	0.580969
TRINITY_DN45287_c0_g1_i2	AT5G23530.1			0.725278
TRINITY_DN63535_c2_g2_i1	AT3G21090.1			0.725154
TRINITY_DN44364_c1_g1_i1	AT1G79160.1			0.718189	0.821911
TRINITY_DN53657_c0_g1_i6				0.716299
TRINITY_DN56754_c2_g1_i1				0.71469	0.894732
TRINITY_DN29939_c0_g1_i2	AT2G45180.1			0.713461
TRINITY_DN64242_c1_g1_i4	AT5G45960.1			0.712822	0.898587
TRINITY_DN53111_c0_g2_i1	AT1G19440.1			0.712464	0.640711
TRINITY_DN66909_c3_g2_i12	AT1G06030.1			0.71133
TRINITY_DN35135_c1_g5_i1	AT1G76490.1			0.708117
TRINITY_DN54798_c0_g2_i2	AT5G25880.2			0.707222
TRINITY_DN55561_c0_g1_i4	AT3G04290.1			0.705661	0.436914
TRINITY_DN61659_c0_g1_i5	AT5G33370.1			0.699527	0.911963
TRINITY_DN38597_c3_g1_i5	AT5G59845.1			0.695633	0.80166
TRINITY_DN42314_c0_g5_i1	AT3G43190.2			0.690543
TRINITY_DN39204_c0_g1_i4	AT4G26140.8			0.690208
TRINITY_DN67499_c0_g1_i3				0.689273	0.801805
TRINITY_DN55507_c0_g1_i1	AT5G51750.1			0.686362	0.580004
TRINITY_DN29893_c0_g1_i3	AT3G45140.1			0.683097
TRINITY_DN48201_c0_g6_i2	AT2G02120.1			0.679321	0.928259
TRINITY_DN46066_c0_g1_i14	AT3G01140.2			0.677913
TRINITY_DN65663_c1_g3_i1	AT2G37040.1			0.674132	0.728004
TRINITY_DN44909_c2_g6_i2	AT4G19120.3			0.67143	0.752318
TRINITY_DN61542_c3_g2_i2	AT3G18930.3			0.665561
TRINITY_DN67884_c5_g1_i6	AT1G45130.2			0.65159
TRINITY_DN53491_c0_g3_i1	AT1G04680.1			0.648482
TRINITY_DN54803_c1_g2_i1	AT1G26880.2			0.64364
TRINITY_DN36257_c0_g1_i3	AT1G74470.1			0.637552
TRINITY_DN56697_c1_g10_i1				0.636558	0.715812
TRINITY_DN52107_c0_g3_i2	AT2G28630.2			0.633158	0.854417
TRINITY_DN53190_c1_g1_i1				0.633085
TRINITY_DN55983_c0_g1_i6	AT5G57370.1			0.63014
TRINITY_DN55673_c0_g1_i1	AT3G57620.1			0.628957	0.63571
TRINITY_DN46656_c2_g1_i1	AT4G14960.2			0.626407
TRINITY_DN32283_c0_g1_i2	AT5G13580.1			0.624308
TRINITY_DN59424_c1_g1_i4	AT5G53370.1			0.623581	0.734574
TRINITY_DN62657_c0_g1_i8	AT1G70890.1			0.623579
TRINITY_DN43111_c0_g1_i3	AT2G45550.1			0.6171
TRINITY_DN50308_c2_g1_i4	AT1G22440.1			0.61372	1.08886
TRINITY_DN56594_c0_g1_i3				0.612215
TRINITY_DN59612_c0_g1_i4	AT2G26250.1			0.611528	0.67461
TRINITY_DN54244_c0_g5_i2	AT1G05260.1			0.610315	0.550396
TRINITY_DN60327_c0_g1_i1	AT1G12570.1			0.607136	0.535159
TRINITY_DN64164_c0_g2_i4	AT1G76890.2			0.605883
TRINITY_DN58385_c1_g4_i1	AT2G30490.1			0.604849
TRINITY_DN33548_c0_g1_i4	AT1G24020.2			0.604182
TRINITY_DN35318_c0_g1_i1	AT1G02810.1			0.597268	0.884289
TRINITY_DN64425_c1_g2_i5	AT1G02205.5			0.596349	1.00584
TRINITY_DN42375_c0_g1_i3	AT2G26560.1			0.596131	0.478492
TRINITY_DN44720_c0_g1_i1	AT5G04530.1			0.590688	0.827009
TRINITY_DN54909_c1_g1_i3				0.589024
TRINITY_DN36582_c0_g1_i2	AT4G24140.1			0.58855	0.568569
TRINITY_DN55960_c0_g1_i7	AT1G44350.1			0.588232
TRINITY_DN68000_c5_g2_i3	AT3G45140.2			0.585938
TRINITY_DN63526_c0_g1_i1	AT3G47340.3			0.585849
TRINITY_DN67747_c2_g1_i7				0.582904
TRINITY_DN33478_c0_g1_i1	AT1G68530.1			0.577803
TRINITY_DN64490_c0_g4_i6	AT3G16370.1			0.575961	0.605923
TRINITY_DN32145_c0_g1_i1				0.575612
TRINITY_DN56086_c0_g1_i1	AT3G54950.1			0.573425
TRINITY_DN59824_c0_g1_i3	AT2G38110.1			0.572215	0.713512
TRINITY_DN64164_c0_g1_i1	AT1G76880.1			0.571647
TRINITY_DN63361_c1_g1_i2	AT5G09430.1			0.569691
TRINITY_DN58013_c1_g1_i3	AT2G39700.1			0.566106
TRINITY_DN56018_c3_g5_i1	AT2G37640.2			0.565916	0.766505
TRINITY_DN48938_c1_g3_i1	AT2G26910.1			0.564656
TRINITY_DN54959_c1_g1_i2	AT1G05170.2			0.560291
TRINITY_DN60262_c0_g2_i1	AT1G15360.2			0.560269	0.922426
TRINITY_DN55892_c0_g1_i4	AT2G19130.1			0.556167
TRINITY_DN42053_c0_g1_i3	AT4G36250.1			0.555596	0.544971
TRINITY_DN63969_c0_g2_i2				0.555428
TRINITY_DN42974_c0_g1_i1	AT4G00570.1			0.554275
TRINITY_DN46677_c2_g1_i1	AT3G18670.1			0.554226
TRINITY_DN63948_c1_g1_i3	AT1G72970.1			0.550078	0.472404
TRINITY_DN59941_c0_g2_i10	AT1G55020.1			0.548853
TRINITY_DN65849_c2_g4_i3	AT1G55020.1			0.545716	0.582632
TRINITY_DN46226_c0_g1_i2	AT1G25450.1			0.544902	0.574864
TRINITY_DN55931_c2_g1_i1	AT1G12950.1			0.543551
TRINITY_DN66741_c3_g2_i2	AT2G47240.4			0.543203	0.708339
TRINITY_DN53002_c1_g2_i5	AT3G22440.1			0.540285
TRINITY_DN36036_c1_g5_i1				0.539636
TRINITY_DN53556_c2_g3_i2				0.537279	0.659742
TRINITY_DN53540_c0_g3_i1				0.535036
TRINITY_DN59527_c0_g2_i3	AT5G54400.1			0.534557
TRINITY_DN60379_c0_g1_i1	AT5G57800.1			0.532906	0.664944
TRINITY_DN63680_c0_g1_i4	AT1G70370.2			0.531681
TRINITY_DN39106_c1_g1_i6	AT1G31950.1			0.53089
TRINITY_DN56438_c1_g1_i4	AT4G14960.1			0.52959
TRINITY_DN39866_c1_g1_i4	AT5G54770.1			0.528303	0.800099
TRINITY_DN53263_c1_g2_i2	AT3G11340.1			0.528034
TRINITY_DN45375_c0_g1_i11	AT2G39770.3			0.526736
TRINITY_DN58354_c0_g1_i7				0.525573
TRINITY_DN39042_c1_g2_i1	AT4G12730.1			0.523481
TRINITY_DN62950_c1_g2_i1	AT5G42820.2			0.520137
TRINITY_DN63844_c0_g2_i1				0.519651
TRINITY_DN42979_c3_g2_i1				0.518758
TRINITY_DN33054_c0_g7_i3	AT1G70890.1			0.517987
TRINITY_DN46960_c0_g1_i3	AT2G45220.1			0.517277
TRINITY_DN34592_c0_g1_i4	AT1G31850.4			0.515738	0.543363
TRINITY_DN37569_c0_g3_i3	AT5G46880.3			0.513492
TRINITY_DN52086_c1_g2_i4	AT2G46680.1			0.512703
TRINITY_DN47071_c5_g4_i4	AT4G23820.1			0.511942
TRINITY_DN51804_c0_g1_i5	AT3G45140.2			0.509423	0.496404
TRINITY_DN62419_c0_g1_i5	AT1G02205.2			0.508758
TRINITY_DN52922_c1_g1_i8	AT4G19120.2			0.507973	0.550027
TRINITY_DN63144_c0_g2_i3	AT5G60790.1			0.507286
TRINITY_DN43397_c0_g1_i5	AT1G66540.1			0.507086
TRINITY_DN51659_c0_g4_i1	AT3G26935.1			0.501897
TRINITY_DN60052_c2_g2_i16	AT3G52870.1			0.50073
TRINITY_DN49744_c0_g1_i1	AT2G22590.1			0.498878	0.448252
TRINITY_DN45969_c1_g1_i2				0.497604
TRINITY_DN48119_c2_g1_i2				0.496889
TRINITY_DN53263_c1_g4_i1	AT3G11340.1			0.494461
TRINITY_DN59063_c0_g1_i2	AT5G36110.1			0.493898
TRINITY_DN55947_c0_g1_i5	AT3G19000.1			0.49384
TRINITY_DN52684_c0_g2_i5				0.492795
TRINITY_DN52823_c0_g1_i11	AT2G47240.3			0.490378	0.52766
TRINITY_DN55342_c0_g4_i1				0.489299	0.514098
TRINITY_DN53491_c0_g2_i6	AT1G04680.1			0.488977
TRINITY_DN41621_c0_g2_i10	AT4G02340.1			0.488867	0.570725
TRINITY_DN62235_c1_g1_i2				0.486138
TRINITY_DN63906_c1_g1_i11	AT2G37540.2			0.485286	0.523404
TRINITY_DN59251_c2_g1_i1	AT3G62630.1			0.484262
TRINITY_DN37802_c0_g1_i2	AT5G15780.1			0.4841
TRINITY_DN60139_c1_g3_i1	AT4G30960.1			0.483353
TRINITY_DN54561_c7_g1_i4	AT5G56350.1			0.481784
TRINITY_DN55407_c0_g1_i8	AT1G49430.1			0.481472	0.462687
TRINITY_DN65537_c1_g2_i2	AT5G54770.1			0.480742
TRINITY_DN39528_c0_g1_i4	AT3G49190.1			0.473398
TRINITY_DN52299_c1_g1_i6	AT3G23280.2			0.472682
TRINITY_DN68191_c2_g1_i3	AT4G32410.1			0.469976
TRINITY_DN59863_c0_g1_i1	AT2G29660.1			0.467612
TRINITY_DN36244_c0_g1_i2	AT1G68530.2			0.467007
TRINITY_DN38150_c4_g1_i6				0.466662
TRINITY_DN57343_c0_g4_i1	AT2G28950.1			0.466434
TRINITY_DN41145_c0_g1_i1	AT1G72970.1			0.464147
TRINITY_DN68080_c1_g7_i1	AT2G35690.1			0.462733
TRINITY_DN63572_c0_g3_i3	AT5G04660.1			0.462348
TRINITY_DN47407_c2_g1_i5	AT2G43090.2			0.4623
TRINITY_DN53723_c2_g1_i5	AT1G78570.1			0.460395	0.402871
TRINITY_DN52353_c1_g1_i5	AT2G27130.1			0.46008
TRINITY_DN66064_c2_g3_i1	AT1G17840.1			0.459886
TRINITY_DN42171_c1_g2_i3	AT4G13710.1			0.459581
TRINITY_DN30611_c0_g1_i3	AT3G23300.2			0.459119
TRINITY_DN66955_c1_g1_i10				0.4574
TRINITY_DN49000_c2_g7_i1	AT5G65360.1			0.452517
TRINITY_DN34039_c0_g1_i4	AT2G34700.1			0.449883
TRINITY_DN57176_c4_g1_i2	AT5G62890.4			0.448374
TRINITY_DN60327_c0_g2_i1	AT3G56060.1			0.447085	0.604758
TRINITY_DN46648_c0_g2_i1	AT2G21130.1			0.443974
TRINITY_DN50901_c2_g5_i3	AT3G16920.2			0.442441	0.494168
TRINITY_DN56978_c1_g6_i2	AT1G56220.5			0.441107
TRINITY_DN56580_c0_g1_i4	AT3G20820.1			0.440308
TRINITY_DN44195_c0_g1_i1	AT4G39090.1			0.438469
TRINITY_DN66702_c1_g4_i2	AT1G43710.1			0.433927
TRINITY_DN50384_c0_g2_i4	AT2G16630.1			0.433667
TRINITY_DN65039_c1_g1_i14	AT3G47340.1			0.428945
TRINITY_DN45394_c1_g2_i4	AT4G26300.3			0.428493
TRINITY_DN63308_c0_g2_i7	AT5G54770.1			0.428066	0.454073
TRINITY_DN67532_c1_g1_i1	AT3G48050.2			0.427858
TRINITY_DN59910_c1_g1_i1	AT4G19420.4			0.427808
TRINITY_DN62346_c0_g1_i9	AT1G80460.1			0.424309
TRINITY_DN49503_c0_g3_i1	AT3G02230.1			0.422681
TRINITY_DN57879_c0_g1_i3	AT3G43190.2			0.422663
TRINITY_DN54222_c1_g1_i8	AT4G23820.1			0.421636
TRINITY_DN65314_c1_g1_i1	AT4G18030.1			0.421419
TRINITY_DN59132_c0_g1_i1	AT4G19420.2			0.421267
TRINITY_DN60650_c0_g3_i16				0.420984
TRINITY_DN50647_c1_g2_i3	AT4G37870.1			0.420392
TRINITY_DN63289_c0_g2_i3	AT5G46880.3			0.419897
TRINITY_DN62671_c0_g3_i1	AT3G11410.1			0.41456
TRINITY_DN50948_c0_g2_i2				0.413459
TRINITY_DN53596_c2_g1_i7	AT2G27510.1			0.412913
TRINITY_DN56581_c0_g1_i4	AT4G00730.1			0.410685
TRINITY_DN41503_c0_g1_i2	AT5G56350.1			0.40697
TRINITY_DN50752_c1_g1_i5	AT5G13490.2			0.406585
TRINITY_DN68219_c5_g1_i3	AT3G16520.3			0.406247
TRINITY_DN36717_c0_g2_i3	AT2G36880.2			0.406008
TRINITY_DN46656_c1_g1_i2	AT1G50010.1			0.403275
TRINITY_DN61085_c8_g1_i2	AT2G21660.2			0.40315
TRINITY_DN51005_c1_g1_i1	AT5G03040.3			0.401799
TRINITY_DN66001_c1_g2_i1	AT4G13940.4			0.397673
TRINITY_DN36902_c0_g3_i2	AT5G55120.1			0.397475
TRINITY_DN62981_c0_g1_i7	AT1G51680.3			0.397443
TRINITY_DN39211_c0_g3_i6	AT1G32780.1			0.394756	0.751359
TRINITY_DN58498_c0_g1_i3	AT1G78600.1			0.394321
TRINITY_DN44012_c0_g1_i1	AT1G08200.1			0.393783
TRINITY_DN62880_c1_g2_i9	AT2G42840.1			0.392043
TRINITY_DN42250_c1_g2_i9	AT1G20696.5			0.389216	0.501756
TRINITY_DN67414_c3_g2_i1	AT4G14360.2			0.388625
TRINITY_DN45754_c1_g1_i1	AT1G32640.1			0.384518
TRINITY_DN45248_c1_g1_i1	AT5G26230.1			0.3795
TRINITY_DN66925_c2_g1_i7	AT1G79750.1			0.374713
TRINITY_DN58842_c1_g1_i6	AT5G18170.1			0.373981
TRINITY_DN58167_c3_g4_i1	AT3G16640.1			0.372577
TRINITY_DN58646_c0_g1_i1	AT3G04840.1			0.372521
TRINITY_DN37696_c1_g2_i2	AT1G75620.1			0.371929	0.648288
TRINITY_DN59952_c0_g2_i3	AT4G10450.2			0.371637	0.463071
TRINITY_DN52973_c1_g1_i1	AT4G13940.4			0.371294
TRINITY_DN60448_c1_g1_i1	AT3G44110.2			0.367998
TRINITY_DN38021_c0_g3_i2	AT4G00820.1			0.367763
TRINITY_DN47297_c0_g1_i2	AT5G56340.1			0.366719
TRINITY_DN45261_c0_g1_i15	AT3G12120.2			0.365596
TRINITY_DN66003_c1_g2_i1				0.361233
TRINITY_DN34301_c1_g3_i7	AT5G56000.1			0.361206
TRINITY_DN48456_c1_g1_i11	AT5G18800.2			0.361099
TRINITY_DN47438_c1_g1_i1	AT2G43710.2			0.360434	0.363558
TRINITY_DN42317_c2_g1_i1	AT5G65360.1			0.357326	0.530169
TRINITY_DN62413_c0_g2_i7	AT1G05850.2			0.356726
TRINITY_DN56446_c0_g1_i3	AT5G33320.1			0.355796
TRINITY_DN47262_c0_g1_i10	AT5G47720.5			0.355117
TRINITY_DN66419_c2_g1_i1	AT1G22410.1			0.354791
TRINITY_DN66617_c2_g1_i7	AT3G15730.1			0.354574
TRINITY_DN46656_c1_g2_i1				0.354309
TRINITY_DN49987_c1_g1_i5	AT5G25880.1			0.354049
TRINITY_DN33666_c0_g1_i2	AT4G23820.1			0.352605
TRINITY_DN64496_c1_g3_i2	AT1G74470.1			0.351876
TRINITY_DN67348_c6_g1_i8	AT2G32810.1			0.351228
TRINITY_DN46879_c0_g1_i11	AT4G00570.1			0.34708
TRINITY_DN67382_c1_g1_i3	AT2G26910.1			0.346108
TRINITY_DN40737_c2_g4_i1	AT3G57880.4			0.342241
TRINITY_DN64300_c1_g2_i1	AT1G76490.1			0.340512
TRINITY_DN45813_c0_g2_i4				0.338814
TRINITY_DN64812_c0_g2_i3	AT3G18490.1			0.335858
TRINITY_DN43773_c0_g1_i1	AT3G16240.1			0.325628
TRINITY_DN33812_c0_g3_i1				0.314378
TRINITY_DN30551_c0_g1_i5	AT4G19210.1			0.309896
TRINITY_DN47421_c0_g2_i9	AT3G19820.3			0.306404
TRINITY_DN65960_c2_g1_i1	AT5G66680.1			-0.337756
TRINITY_DN52035_c0_g1_i3	AT5G23570.3			-0.357743
TRINITY_DN45911_c0_g1_i9	AT4G21760.2			-0.361702
TRINITY_DN35183_c5_g1_i2				-0.407991
TRINITY_DN45475_c1_g4_i4	AT4G37750.1			-0.414282
TRINITY_DN64827_c0_g1_i3				-0.41438
TRINITY_DN47097_c0_g1_i6	AT1G14720.1			-0.430406
TRINITY_DN33039_c0_g3_i1				-0.43602
TRINITY_DN42161_c1_g1_i2	AT2G45510.1			-0.438019
TRINITY_DN49424_c0_g1_i9				-0.438351
TRINITY_DN50284_c0_g1_i6				-0.442282
TRINITY_DN59881_c0_g1_i4	AT5G67260.1			-0.445643
TRINITY_DN60464_c2_g1_i5				-0.446769
TRINITY_DN49661_c1_g2_i3				-0.448238
TRINITY_DN53282_c0_g2_i6	AT1G68000.1			-0.453002
TRINITY_DN33651_c0_g1_i3				-0.453082
TRINITY_DN64328_c0_g3_i1	AT1G73590.1			-0.455327
TRINITY_DN63762_c1_g5_i2	AT4G26300.2			-0.456351
TRINITY_DN44072_c0_g4_i2				-0.457962
TRINITY_DN43835_c0_g3_i5	AT1G14820.3			-0.461679	-0.630776
TRINITY_DN42546_c1_g1_i2	AT4G02290.1			-0.462542	-0.694886
TRINITY_DN52540_c2_g2_i2	AT1G75240.1			-0.467334
TRINITY_DN34478_c0_g1_i1	AT2G33845.1			-0.468757
TRINITY_DN59952_c0_g4_i1				-0.471682
TRINITY_DN59333_c0_g2_i1				-0.473386
TRINITY_DN43783_c0_g3_i2				-0.483399
TRINITY_DN41218_c2_g1_i2	AT5G54530.1			-0.506904
TRINITY_DN51968_c5_g1_i5	AT3G55620.1			-0.508172
TRINITY_DN52465_c0_g1_i1	AT2G10940.2			-0.511392	-0.663378
TRINITY_DN54864_c4_g1_i9	AT3G52590.1			-0.51335
TRINITY_DN63501_c3_g1_i1				-0.513423
TRINITY_DN42546_c1_g2_i1	AT4G02290.2			-0.514461	-0.601349
TRINITY_DN39117_c2_g1_i6				-0.517918
TRINITY_DN41050_c2_g5_i2	AT3G02190.1			-0.529277
TRINITY_DN65904_c1_g5_i2				-0.531339
TRINITY_DN34279_c0_g2_i2	AT3G51460.1			-0.534769
TRINITY_DN32109_c0_g1_i2	AT1G31335.1			-0.538877
TRINITY_DN40625_c3_g3_i1				-0.547121
TRINITY_DN51840_c0_g1_i1	AT4G18960.1			-0.551696	-0.698496
TRINITY_DN49823_c0_g1_i3	AT3G50870.1			-0.552698
TRINITY_DN47874_c0_g1_i4				-0.554012
TRINITY_DN58637_c0_g1_i3				-0.554426
TRINITY_DN63672_c0_g1_i2	AT1G55760.1			-0.556386
TRINITY_DN25721_c0_g1_i1	AT1G69560.1			-0.56126
TRINITY_DN55240_c1_g1_i2	AT5G35810.1			-0.562851
TRINITY_DN55192_c2_g4_i1				-0.5672
TRINITY_DN49833_c2_g5_i4	AT4G12560.3			-0.569595
TRINITY_DN48757_c3_g3_i1				-0.57165
TRINITY_DN65468_c0_g1_i6	AT4G39700.1			-0.573435
TRINITY_DN54632_c1_g2_i1	AT3G52590.1			-0.582876
TRINITY_DN47340_c0_g1_i3	AT5G50790.1			-0.591277	-0.979532
TRINITY_DN34135_c0_g1_i14				-0.596476
TRINITY_DN37429_c0_g1_i8	AT5G42240.1			-0.59769	-0.602797
TRINITY_DN62574_c2_g1_i3	AT4G37810.1			-0.602016
TRINITY_DN33309_c0_g1_i6				-0.60233
TRINITY_DN65147_c1_g4_i2				-0.602769
TRINITY_DN51961_c0_g1_i1				-0.607838
TRINITY_DN49828_c0_g1_i2				-0.612542
TRINITY_DN38813_c0_g1_i1	AT3G54120.1			-0.613133
TRINITY_DN49535_c0_g1_i1	AT5G56510.6			-0.613225	-0.648726
TRINITY_DN52327_c1_g1_i2	AT3G45980.1			-0.614095
TRINITY_DN47870_c0_g2_i2				-0.614285
TRINITY_DN40408_c1_g1_i2				-0.617396
TRINITY_DN52482_c1_g1_i8				-0.619132	-0.533257
TRINITY_DN45743_c0_g1_i4				-0.619365
TRINITY_DN44151_c1_g2_i3				-0.619815
TRINITY_DN60202_c1_g2_i6				-0.621517
TRINITY_DN55748_c1_g2_i5				-0.622126
TRINITY_DN67207_c2_g2_i3				-0.62322
TRINITY_DN50372_c2_g3_i9				-0.624168
TRINITY_DN37519_c0_g1_i4	AT5G20240.1			-0.630282
TRINITY_DN44017_c1_g4_i1				-0.632138
TRINITY_DN42609_c2_g1_i4	AT1G13570.2			-0.640126
TRINITY_DN49790_c0_g3_i3	AT5G52960.1			-0.642466
TRINITY_DN38041_c4_g1_i1	AT5G04690.1			-0.652353
TRINITY_DN50813_c0_g1_i7				-0.655559
TRINITY_DN54977_c0_g1_i8	AT1G19260.1			-0.656288
TRINITY_DN44946_c2_g5_i1				-0.656326
TRINITY_DN58855_c0_g1_i5				-0.66229
TRINITY_DN37012_c0_g1_i3	AT1G52800.1			-0.662635
TRINITY_DN65579_c6_g2_i1	AT3G45980.1			-0.663465
TRINITY_DN40068_c0_g1_i5	AT4G16695.1			-0.666655
TRINITY_DN35834_c2_g4_i2				-0.669323	-0.530284
TRINITY_DN66226_c2_g1_i10				-0.670912
TRINITY_DN36966_c1_g1_i4				-0.673238
TRINITY_DN55438_c0_g2_i1				-0.675291	-0.783252
TRINITY_DN61491_c0_g1_i6	AT5G02870.1			-0.676265
TRINITY_DN51645_c0_g4_i1	AT2G36420.1			-0.678058
TRINITY_DN41651_c0_g4_i1	AT3G52590.1			-0.686164
TRINITY_DN47535_c0_g2_i4				-0.688735
TRINITY_DN68169_c5_g1_i11				-0.694215	-0.650483
TRINITY_DN67893_c3_g1_i2	AT3G18670.2			-0.697552
TRINITY_DN50001_c0_g3_i1				-0.697673
TRINITY_DN62317_c0_g3_i9				-0.697924
TRINITY_DN68298_c3_g1_i1				-0.702764
TRINITY_DN62833_c1_g1_i1				-0.706042
TRINITY_DN54588_c3_g4_i3				-0.707082
TRINITY_DN49392_c1_g1_i1	AT5G03100.2			-0.710342
TRINITY_DN52261_c1_g1_i4	AT3G52590.1			-0.712234
TRINITY_DN47283_c0_g1_i1	AT1G14440.2			-0.712639
TRINITY_DN38390_c1_g5_i1				-0.712812
TRINITY_DN52261_c1_g2_i1	AT3G52590.1			-0.713298
TRINITY_DN47228_c0_g3_i1	AT2G45600.1			-0.713511
TRINITY_DN37805_c0_g1_i2				-0.722654
TRINITY_DN48540_c0_g1_i3				-0.731544
TRINITY_DN51537_c0_g4_i1	AT1G72160.1			-0.736304
TRINITY_DN64465_c1_g2_i2				-0.738049	-1.05659
TRINITY_DN24225_c0_g1_i1				-0.740339
TRINITY_DN61268_c0_g5_i1				-0.744348	-0.472699
TRINITY_DN65284_c0_g2_i2	AT5G64940.2			-0.758236
TRINITY_DN44403_c2_g1_i4				-0.766199
TRINITY_DN37519_c0_g2_i4	AT5G20240.1			-0.767275
TRINITY_DN41150_c0_g4_i1				-0.770117
TRINITY_DN42325_c4_g1_i1	AT5G49700.1			-0.771348	-0.714659
TRINITY_DN51977_c0_g1_i1				-0.775819	-0.991818
TRINITY_DN55679_c1_g1_i1	AT3G48740.1			-0.783429	-1.32225
TRINITY_DN32736_c0_g1_i5				-0.796148
TRINITY_DN39627_c1_g3_i1				-0.800771
TRINITY_DN35110_c0_g1_i6				-0.804061
TRINITY_DN45558_c3_g5_i7				-0.80542
TRINITY_DN57435_c0_g2_i5	AT2G18190.1			-0.807192	-1.00757
TRINITY_DN43038_c3_g5_i2	AT3G09980.1			-0.808819
TRINITY_DN42823_c2_g4_i1	AT4G23160.3			-0.809296
TRINITY_DN56954_c1_g1_i6				-0.813542	-0.868139
TRINITY_DN45493_c1_g1_i1				-0.813654
TRINITY_DN67832_c4_g1_i4	AT3G24240.1			-0.816278
TRINITY_DN59101_c0_g2_i4				-0.818066
TRINITY_DN28778_c0_g1_i1				-0.818675
TRINITY_DN54253_c2_g7_i2	AT1G01800.2			-0.820634
TRINITY_DN55570_c1_g3_i2				-0.823433
TRINITY_DN49791_c0_g1_i3				-0.824503
TRINITY_DN65091_c0_g1_i8				-0.83306
TRINITY_DN65477_c1_g2_i3				-0.83314
TRINITY_DN47988_c4_g1_i3				-0.833488
TRINITY_DN56623_c1_g5_i1				-0.836681	-0.640383
TRINITY_DN34129_c0_g5_i1				-0.844538
TRINITY_DN57612_c1_g2_i2				-0.849166
TRINITY_DN40800_c1_g1_i3				-0.855468
TRINITY_DN50849_c0_g1_i9	AT5G05390.1			-0.86062
TRINITY_DN59044_c3_g1_i3				-0.865085
TRINITY_DN53815_c1_g1_i11				-0.868932
TRINITY_DN57975_c0_g2_i1				-0.869247
TRINITY_DN35799_c0_g1_i7	AT2G32380.1			-0.869463
TRINITY_DN45252_c1_g4_i2	AT3G52590.1			-0.871694
TRINITY_DN68602_c4_g3_i1	AT4G10360.3			-0.874428	-1.05021
TRINITY_DN65126_c1_g4_i1				-0.876163
TRINITY_DN35719_c1_g1_i2				-0.881674	-0.534308
TRINITY_DN59010_c0_g2_i1				-0.882797
TRINITY_DN44932_c0_g1_i2				-0.886557
TRINITY_DN42408_c1_g1_i20				-0.887608
TRINITY_DN26966_c0_g1_i2	AT4G25630.1			-0.898795	-0.500036
TRINITY_DN31631_c0_g1_i3				-0.900075	-0.672195
TRINITY_DN45798_c2_g1_i1				-0.902664
TRINITY_DN40035_c2_g3_i4	AT1G68480.1			-0.903332	-1.06631
TRINITY_DN46541_c2_g2_i2				-0.904088
TRINITY_DN50592_c0_g1_i2				-0.907473
TRINITY_DN61240_c2_g1_i1				-0.914982
TRINITY_DN55864_c0_g1_i1				-0.92009
TRINITY_DN65391_c3_g1_i5				-0.926175
TRINITY_DN67994_c6_g2_i1				-0.927268
TRINITY_DN33076_c0_g1_i2				-0.93083
TRINITY_DN63868_c1_g1_i2				-0.933963
TRINITY_DN66916_c2_g1_i1				-0.938778
TRINITY_DN67482_c3_g3_i3				-0.939788
TRINITY_DN40780_c0_g4_i2				-0.949695	-0.989374
TRINITY_DN67760_c1_g1_i1				-0.950088
TRINITY_DN33808_c0_g1_i3	AT5G58600.2			-0.957564
TRINITY_DN36944_c1_g2_i2				-0.963813
TRINITY_DN32879_c0_g1_i2	AT5G59510.1			-0.967481
TRINITY_DN41268_c0_g5_i4				-0.967916
TRINITY_DN33676_c3_g2_i4				-0.96903
TRINITY_DN52064_c0_g3_i1				-0.973524	-0.93016
TRINITY_DN38330_c0_g2_i2				-0.984975
TRINITY_DN42743_c1_g1_i1	AT1G27970.1			-0.993838
TRINITY_DN38538_c0_g4_i2				-0.998023
TRINITY_DN51094_c0_g2_i4				-1.0063
TRINITY_DN44029_c0_g2_i1				-1.01305
TRINITY_DN52041_c0_g7_i1				-1.03223
TRINITY_DN66140_c1_g2_i2				-1.03903	-1.3422
TRINITY_DN35834_c2_g1_i6				-1.03996
TRINITY_DN54886_c1_g4_i1				-1.04015
TRINITY_DN32181_c0_g1_i5				-1.04261
TRINITY_DN51590_c2_g3_i2				-1.04549
TRINITY_DN42009_c2_g2_i1				-1.06462
TRINITY_DN35652_c1_g3_i2				-1.0655
TRINITY_DN34355_c0_g1_i2				-1.07063
TRINITY_DN39505_c2_g1_i1				-1.07538
TRINITY_DN54838_c4_g1_i1				-1.08623
TRINITY_DN65166_c1_g1_i3				-1.09634	-0.948801
TRINITY_DN37347_c1_g3_i1				-1.09812
TRINITY_DN68425_c3_g1_i2				-1.10223
TRINITY_DN47876_c0_g1_i7	AT1G75880.2			-1.10522
TRINITY_DN42408_c1_g5_i1				-1.1129
TRINITY_DN36208_c0_g3_i1				-1.11721
TRINITY_DN66083_c0_g1_i1				-1.13584
TRINITY_DN42675_c3_g1_i8				-1.14609
TRINITY_DN52743_c2_g4_i3				-1.15088
TRINITY_DN54517_c0_g2_i1				-1.15418
TRINITY_DN46590_c1_g8_i1				-1.15916
TRINITY_DN41403_c1_g1_i1	AT1G21280.1			-1.16114
TRINITY_DN38636_c2_g2_i2	AT3G27060.1			-1.16588
TRINITY_DN58153_c3_g1_i1				-1.17768
TRINITY_DN41810_c2_g1_i7				-1.20971
TRINITY_DN45197_c1_g7_i1				-1.21903
TRINITY_DN44704_c0_g3_i1				-1.2192
TRINITY_DN55334_c1_g1_i19				-1.22094
TRINITY_DN68741_c10_g4_i1				-1.22315
TRINITY_DN64593_c0_g2_i5				-1.23062
TRINITY_DN43239_c1_g1_i8				-1.25803
TRINITY_DN55047_c5_g3_i5				-1.26271
TRINITY_DN60849_c4_g3_i2				-1.26586
TRINITY_DN40475_c1_g1_i1				-1.26666
TRINITY_DN57840_c0_g5_i3				-1.26976
TRINITY_DN38713_c2_g1_i7				-1.27035
TRINITY_DN46191_c1_g4_i3				-1.27141
TRINITY_DN33752_c0_g2_i1				-1.2746
TRINITY_DN65147_c2_g1_i1				-1.27576
TRINITY_DN54087_c3_g2_i1				-1.27862
TRINITY_DN35569_c2_g2_i2				-1.29415
TRINITY_DN30495_c0_g1_i1				-1.30176
TRINITY_DN54680_c1_g2_i3				-1.30215
TRINITY_DN41289_c0_g6_i3				-1.30616
TRINITY_DN65389_c4_g4_i7				-1.30686
TRINITY_DN48356_c1_g6_i1				-1.31618
TRINITY_DN58350_c0_g1_i1				-1.319
TRINITY_DN39011_c0_g1_i6				-1.32487
TRINITY_DN60226_c2_g5_i2				-1.35018
TRINITY_DN28044_c0_g1_i2				-1.35495
TRINITY_DN37279_c1_g1_i2				-1.36145
TRINITY_DN56495_c0_g2_i1				-1.39286	-0.979926
TRINITY_DN48305_c0_g1_i7				-1.40996
TRINITY_DN44005_c0_g4_i1				-1.41906
TRINITY_DN68545_c5_g2_i4				-1.43297
[truncated: 260 more rows]

## Sheet: Table S2a - Steroid met. proc. 
Table S2a. Differentially expressed genes present in the 'steroid metabolic process' group.
	AT3G19820	Delta(24)-sterol reductase	reductase
		DWF1/DIM
	AT3G51970	Acyl-CoA--sterol O-acyltransferase 1	acyltransferase
		ASAT1
	AT1G02205	Very-long-chain aldehyde decarbonylase CER1	oxidase
		CER1
	AT2G42850	At2g42850	oxygenase
		CYP718
	AT2G45400	Protein BRI1-5 ENHANCED 1	dehydratase
		BEN1
	AT5G57800	Very-long-chain aldehyde decarbonylase CER3	oxidase
		CER3
	AT5G36110	Cytochrome P450 716A1	oxygenase
		CYP716A1
	AT5G50700	11-beta-hydroxysteroid dehydrogenase 1A	dehydrogena
		HSD1

## Sheet: Table S2b - Resp. endog. stim.
Table S2b. Differentially expressed genes present in the 'response to endogenous stimuli' group.
	AT5G25610	BURP domain protein RD22
		RD22
		PTN000775900
		orthologs
	AT1G19840	F6F9.11 protein
		SAUR53
		PTN001264467
		orthologs
	AT3G49190	Wax ester synthase/diacylglycerol acyltransferase 4
		WSD4
		PTN000781939
		orthologs
	AT1G05850	Chitinase-like protein 1
		CTL1
		PTN000502817
		orthologs
	AT1G52560	26.5 kDa heat shock protein, mitochondrial
		HSP26.5
		PTN000163418
		orthologs
	AT3G49260	Protein IQ-DOMAIN 21
		IQD21
		PTN001284166
		orthologs
	AT3G25830	1,8-cineole synthase 1, chloroplastic
		TPS27
		PTN002830168
		orthologs
	AT3G16510	At3g16510
		At3g16510
		PTN000790372
		orthologs
	AT5G59310	Non-specific lipid-transfer protein 4
		LTP4
		PTN002100817
		orthologs
	AT3G45640	Mitogen-activated protein kinase 3
		MPK3
		PTN000622868
		orthologs
	AT4G24130	T19F6.7 protein
		T19F6.7
		PTN001588154
		orthologs
	AT5G62470	Transcription factor MYB96
		MYB96
		PTN000068134
		orthologs
	AT1G59870	ABC transporter G family member 36
		ABCG36
		PTN001453284
		orthologs
	AT1G06620	1-aminocyclopropane-1-carboxylate oxidase homolog 1
		At1g06620
		PTN002566071
		orthologs
	AT2G37640	Expansin-A3
		EXPA3
		PTN001590796
		orthologs
	AT2G33590	NAD(P)-binding Rossmann-fold superfamily protein
		CRL1
		PTN000041550
		orthologs
	AT5G48870	Sm-like protein LSM5
		LSM5
		PTN000469403
		orthologs
	AT5G65430	14-3-3-like protein GF14 kappa
		GRF8
		PTN002705812
		orthologs
	AT2G23770	LysM domain receptor-like kinase 4
		LYK4
		PTN001564422
		orthologs
	AT3G46290	Receptor-like protein kinase HERK 1
		HERK1
		PTN000702631
		orthologs
	AT3G16570	Rapid alkalinization factor 23
		RALF23
		PTN002106842
		orthologs
	AT3G28860	ABC transporter B family member 19
		ABCB19
		PTN000657482
		orthologs
	AT1G69530	Expansin-A1
		EXPA1
		PTN001275423
		orthologs
	AT3G51550	Receptor-like protein kinase FERONIA
		FER
		PTN000702980
		orthologs
	AT5G53050	Alpha/beta-Hydrolases superfamily protein
		MNB8.11
		PTN002879476
		orthologs
	AT4G11280	1-aminocyclopropane-1-carboxylate synthase 6
		ACS6
		PTN001368353
		orthologs
	AT5G39785	Uncharacterized protein
		At5g39780
		PTN002928768
		orthologs
	AT5G13930	Chalcone synthase
		CHS
		PTN001268564
		orthologs
	AT3G55120	Chalcone--flavanone isomerase 1
		CHI1
		PTN001998070
		orthologs
	AT4G16780	Homeobox-leucine zipper protein HAT4
		HAT4
		PTN000675704
		orthologs
	AT5G02540	NAD(P)-binding Rossmann-fold superfamily protein
		At5g02540
		PTN000673275
		orthologs
	AT4G33430	BRASSINOSTEROID INSENSITIVE 1-associated receptor kinase 1
		BAK1
		PTN001563474
		orthologs
	AT4G16740	Tricyclene synthase, chloroplastic
		TPS03
		PTN000775256
		orthologs
	AT3G29670	Phenolic glucoside malonyltransferase 2
		PMAT2
		PTN000780069
		orthologs
	AT5G64260	Protein EXORDIUM-like 2
		EXL2
		PTN004795489
		orthologs
	AT5G18060	Auxin-responsive protein SAUR23
		SAUR23
		PTN000787720
		orthologs
	AT5G02320	Transcription factor MYB3R-5
		MYB3R5
		PTN000068176
		orthologs
	AT4G37790	Homeobox-leucine zipper protein HAT22
		HAT22
		PTN000675650
		orthologs
	AT3G16857	Two-component response regulator ARR1
		ARR1
		PTN001238429
		orthologs
	AT5G54490	Calcium-binding protein PBP1
		PBP1
		PTN005341010
		orthologs
	AT3G50900	At3g50900
		F18B3.180
		PTN002174599
		orthologs
	AT4G15470	BI1-like protein
		LFG5
		PTN002358778
		orthologs
	AT4G37050	Patatin-like protein 3
		PLP3
		PTN000793655
		orthologs
	AT5G50450	F-box protein At5g50450
		At5g50450
		PTN001388587
		orthologs
	AT4G17940	Tetratricopeptide repeat (TPR)-like superfamily protein
		At4g17940
		PTN000721699
		orthologs
	AT1G22400	UDP-glycosyltransferase 85A1
		UGT85A1
		PTN000231435
		orthologs
	AT1G13960	Probable WRKY transcription factor 4
		WRKY4
		PTN001581516
		orthologs
	AT2G41870	Remorin 4.2
		REM4.2
		PTN000778580
		orthologs
	AT5G59320	Non-specific lipid-transfer protein 3
		LTP3
		PTN002429692
		orthologs
	AT5G48410	Glutamate receptor 1.3
		GLR1.3
		PTN000438608
		orthologs
	AT3G48890	Membrane steroid-binding protein 2
		MSBP2
		PTN000031786
		orthologs
	AT1G55265	At1g55265
		At1g55265
		PTN001270974
		orthologs
	AT3G12500	Basic endochitinase B
		CHI-B
		PTN000502836
		orthologs
	AT2G38500	2-oxoglutarate (2OG) and Fe(II)-dependent oxygenase superfamily protein
		At2g38500
		PTN002167972
		orthologs
	AT1G04240	Auxin-responsive protein IAA3
		IAA3
		PTN000786920
		orthologs
	AT2G36210	SAUR-like auxin-responsive protein family
		SAUR45
		PTN001276809
		orthologs
	AT4G26150	Putative GATA transcription factor 22
		GATA22
		PTN000007980
		orthologs
	AT2G41640	At2g41640/T32G6.16
		At2g41640
		PTN000469219
		orthologs
	AT4G02330	Probable pectinesterase/pectinesterase inhibitor 41
		PME41
		PTN000785076
		orthologs
	AT1G64530	Protein NLP6
		NLP6
		PTN000782232
		orthologs
	AT1G63720	At1g63720/F24D7_9
		At1g63720
		PTN000780852
		orthologs
	AT5G64550	Emb|CAB89363.1
		MUB3.7
		PTN000782618
		orthologs
	AT1G15520	ABC transporter G family member 40
		ABCG40
		PTN001453311
		orthologs
	AT4G23420	NAD(P)-binding Rossmann-fold superfamily protein
		At4g23420
		PTN001213540
		orthologs
	AT1G32080	Plastidal glycolate/glycerate translocator 1, chloroplastic
		PLGG1
		PTN001250127
		orthologs
	AT3G54040	PAR1 protein
		At3g54040
		PTN002852267
		orthologs
	AT3G26210	Cytochrome P450 71B23
		CYP71B23
		PTN001210314
		orthologs
	AT2G47460	Transcription factor MYB12
		MYB12
		PTN000068050
		orthologs
	AT4G08950	Protein EXORDIUM
		EXO
		PTN000778366
		orthologs
	AT3G25290	Cytochrome b561 and DOMON domain-containing protein At3g25290
		At3g25290
		PTN000566088
		orthologs
	AT1G11050	Probable receptor-like protein kinase At1g11050
		At1g11050
		PTN000702952
		orthologs
	AT3G51990	Serine/threonine-protein kinase-like protein At3g51990
		At3g51990
		PTN000701826
		orthologs
	AT4G32280	Auxin-responsive protein IAA29
		IAA29
		PTN002421594
		orthologs
	AT5G50700	11-beta-hydroxysteroid dehydrogenase 1A
		HSD1
		PTN001213968
		orthologs
	AT5G44120	12S seed storage protein CRA1
		CRA1
		PTN001260444
		orthologs

## Sheet: Table S3. Interesting TFs
Table S3. Potentially interesting transcription factors
V1/M1
Transcript	Closest Arabidopsis homolog		Annotation				S0	S1	S2	S3
TRINITY_DN32883_c0_g1_i1	AT5G67060	HEC1	bHLH transcription factor				2.02863	1.28179	1.61659
TRINITY_DN48894_c0_g1_i3	AT1G69120	AP1	MADS-box transcription factor				0.667989
TRINITY_DN61217_c0_g2_i5	AT4G16780	HAT4	Homeodomain leucine zipper				0.775383
TRINITY_DN60377_c0_g1_i1	AT4G00730	ANL2	Homeodomain leucine zipper				0.747365	0.76055	1.06297	0.965302
TRINITY_DN32354_c2_g1_i1	AT1G05230	HDG2	Homeodomain leucine zipper				1.17807	1.16277	1.06907	1.01639
TRINITY_DN45958_c0_g5_i2	AT3G57670	WIP2	Zinc finger protein				1.00463	0.737822
TRINITY_DN43323_c1_g2_i1	AT5G06270	GIR1	GLABRA2-interacting repressor				0.778501	0.662053	0.938119
TRINITY_DN54326_c0_g2_i3	AT1G27370	SPL10	Squamosa-promoter binding-like				0.860658	1.25239	0.809935
TRINITY_DN45044_c0_g1_i2	AT5G41410	BEL1	Homeobox protein				-0.910517
TRINITY_DN30748_c0_g1_i1	AT3G28917	MIF2	Mini zinc-finger protein				1.26976
TRINITY_DN34205_c0_g1_i4	AT2G46770	NAC043	NAC-domain containing protein				0.928884		1.33433
TRINITY_DN44811_c1_g1_i4	AT5G50670	SPL13b	Squamosa-promoter binding-like				0.754707	0.721373
TRINITY_DN65126_c1_g2_i2	AT4G04890	PDF2	Homeodomain leucine zipper				1.12766	1.16451	1.09	0.986408
Homeodomain leucine zippers in V1/M1 and V2/M2
TRINITY_DN43323_c1_g2_i1	AT5G06270	GIR1	GLABRA2-interacting repressor			V1/M1	0.778501	0.662053	0.938119
TRINITY_DN33154_c0_g1_i1	AT5G06270.2		GLABRA2-interacting repressor			V2/M2	0.76029		0.483952
TRINITY_DN61217_c0_g3_i1	AT4G16780.1	HAT4				V2/M2		0.593865
TRINITY_DN61217_c0_g2_i5	AT4G16780	HAT4	Homeodomain leucine zipper			V1/M1	0.775383
TRINITY_DN60377_c0_g1_i1	AT4G00730	ANL2	Homeodomain leucine zipper				0.747365	0.76055	1.06297	0.965302
TRINITY_DN32354_c2_g1_i1	AT1G05230	HDG2	Homeodomain leucine zipper				1.17807	1.16277	1.06907	1.01639
TRINITY_DN65126_c1_g2_i2	AT4G04890	PDF2	Homeodomain leucine zipper				1.12766	1.16451	1.09	0.986408
TRINITY_DN32648_c0_g1_i1	AT4G04890.2	PDF2	Homeodomain leucine zipper			V2/M2		0.631981
TRINITY_DN55406_c0_g4_i1	AT1G73360.1	HDG2	Homeodomain leucine zipper					-1.12899	-0.541491	-0.755183
TRINITY_DN38497_c3_g5_i1	AT4G21750.4	ATML1	Homeodomain leucine zipper			V2/M2	6.33717	6.12448	5.95109	6.35185
TRINITY_DN62803_c1_g6_i1	AT3G61150.1	HDG1	Homeodomain leucine zipper			V1/M1	0.707834	0.682507	0.833168	0.944038

## Sheet: Table S4 - DEGs V2-M2
Table S4. Differentially expressed genes in M2 vs V2. Values represent log2 fold change. Positive values indicate downregulation in the mutant, negative values upregulation in the mutant.
Transcript	Arabidopsis gene code	Var2s0	Var2s1	Var2s2	Var2s3
TRINITY_DN60090_c0_g7_i3		13.3159	11.3999	10.8981	12.0604
TRINITY_DN36043_c0_g1_i5	AT5G12290.4	11.7742	11.2132	11.6307	12.4471
TRINITY_DN52697_c1_g3_i4		11.169	11.3077	11.9845	11.7968
TRINITY_DN31892_c0_g1_i4		10.0889	10.3508	10.834	10.6137
TRINITY_DN41774_c0_g3_i1	AT5G12290.3	9.54656	8.79056	10.499	9.96729
TRINITY_DN41774_c0_g2_i2	AT5G12290.4	9.18531	9.39709	9.87995	9.63084
TRINITY_DN5756_c1_g1_i1		9.0532	9.44856	9.58816	9.46368
TRINITY_DN68000_c4_g1_i1	AT3G45140.2	8.79924	8.89793	8.18376	9.01875
TRINITY_DN61598_c0_g3_i2		8.50201	7.15568	9.13834	8.04393
TRINITY_DN53255_c0_g3_i2		8.42797	7.99397	5.60464	4.89212
TRINITY_DN36884_c2_g1_i5		8.40751	7.34185	7.07723	8.59496
TRINITY_DN34952_c0_g1_i5		8.39897	5.74522	8.97975	7.71965
TRINITY_DN15772_c0_g1_i1		8.35841	8.60518	8.23217	8.83413
TRINITY_DN39067_c0_g2_i3		8.32493	9.99873	9.88929	10.066
TRINITY_DN58959_c0_g1_i2		8.29484	7.95737	5.00313	5.22808
TRINITY_DN34376_c3_g3_i1	ATMG00810.1	8.21545	7.53693	8.33219	7.50171
TRINITY_DN47907_c0_g6_i1	AT3G26618.1	8.15925	8.4355	8.67165	8.74203
TRINITY_DN5526_c0_g1_i1		8.09925	8.27719	7.80658	8.19899
TRINITY_DN50031_c3_g7_i2		8.04048	8.75785	8.61071	8.4622
TRINITY_DN44401_c1_g9_i2		7.97451	8.44989	8.61034	8.94691
TRINITY_DN42913_c3_g1_i3		7.9707	8.01259	8.37665	6.77527
TRINITY_DN37432_c3_g1_i1		7.71608	3.14284	4.92707	4.78758
TRINITY_DN867_c0_g1_i1		7.64669	8.05722	7.21821	7.72221
TRINITY_DN58703_c0_g2_i2		7.64172	7.62808	8.08391	8.16738
TRINITY_DN61575_c4_g2_i8		7.63962	8.14907	8.4463	8.16084
TRINITY_DN66968_c4_g6_i2		7.60916	7.09958	7.10276	6.43415
TRINITY_DN59539_c2_g3_i1		7.59531	8.03923	8.46876	8.37419
TRINITY_DN53255_c0_g6_i8		7.59051	7.87467	8.69249	8.00177
TRINITY_DN272_c0_g1_i1		7.545	8.23142	8.15071	7.88794
TRINITY_DN46618_c2_g2_i3	AT2G39360.1	7.52016	7.09448	7.05599	5.88526
TRINITY_DN53460_c3_g6_i1	AT3G24255.7	7.45944	6.51145	8.25634	7.61882
TRINITY_DN40140_c3_g7_i2		7.44023	6.02895	8.15692	6.74415
TRINITY_DN26912_c0_g2_i3		7.38455	7.53641	7.63934	7.92709
TRINITY_DN51225_c1_g4_i1		7.36601	7.29359	7.88468	7.79571
TRINITY_DN15672_c0_g1_i1		7.36498	8.00488	8.46737	8.49633
TRINITY_DN38536_c0_g1_i1	AT1G65870.1	7.36342	7.4022	8.09736	8.12292
TRINITY_DN51927_c1_g1_i1		7.2829	7.75058	7.52026	7.39303
TRINITY_DN46986_c0_g2_i4		7.28073	7.509	7.98429	6.84086
TRINITY_DN44549_c1_g1_i9		7.22852	9.10337	4.83281	8.63693
TRINITY_DN43275_c3_g2_i2	AT5G06839.2	7.16643	7.07081	7.5092	7.217
TRINITY_DN34479_c0_g1_i3	AT1G27170.1	7.12435	7.00735	7.24339	8.80513
TRINITY_DN40923_c2_g2_i1		7.12394	7.57795	7.38097	7.27492
TRINITY_DN58541_c0_g3_i1		7.08122	5.76068	6.59165
TRINITY_DN39541_c2_g3_i2		7.0701	6.52895	7.63353	7.16994
TRINITY_DN68664_c0_g6_i1		7.05028	7.79482	6.66577	7.9026
TRINITY_DN46571_c1_g1_i1		7.00178	7.67827	5.53021	8.08965
TRINITY_DN38561_c1_g7_i1		6.97465	7.37678	7.18575	7.57207
TRINITY_DN17812_c0_g1_i1		6.82969	4.37122		4.87539
TRINITY_DN30675_c0_g2_i1		6.8182	7.23305	7.07405	4.81249
TRINITY_DN59130_c0_g3_i1		6.79252	7.55482	6.99578	7.50228
TRINITY_DN41567_c2_g7_i1		6.78185	6.13333	6.82592	7.29728
TRINITY_DN62190_c0_g4_i2		6.76136	7.1803	6.93177	6.0163
TRINITY_DN67602_c0_g1_i2		6.71437	6.87906	7.41541	7.45174
TRINITY_DN80229_c0_g1_i1		6.67348	5.12892	6.16962	5.38381
TRINITY_DN62389_c1_g9_i1		6.63979	6.78099	7.30977	7.24695
TRINITY_DN36960_c0_g3_i1		6.63675	6.01997	7.50713	6.83977
TRINITY_DN58042_c0_g3_i3		6.63639	7.09292	7.48122	7.53908
TRINITY_DN60529_c1_g2_i5		6.62654	7.08613	8.16418	7.25931
TRINITY_DN33850_c0_g1_i5	AT1G56130.3	6.60819	4.2434	3.67705	3.5267
TRINITY_DN45937_c1_g3_i4		6.5978	7.0872	7.22296	7.42604
TRINITY_DN34560_c1_g1_i15		6.59116	7.32407	5.80508	5.13953
TRINITY_DN52604_c0_g7_i1		6.56958	3.8637	6.31673	6.07436
TRINITY_DN66687_c1_g1_i5		6.56761	6.1531	7.59357	6.97586
TRINITY_DN62760_c1_g8_i3		6.56481	7.83212	7.35661	6.01513
TRINITY_DN66874_c5_g1_i1	AT5G61350.1	6.55276	7.06556	7.5171	6.98086
TRINITY_DN44592_c2_g7_i1		6.53869	6.28853	6.18446	6.33009
TRINITY_DN39941_c0_g6_i1	AT5G25350.1	6.51487	4.84724	4.9363	7.19141
TRINITY_DN60061_c2_g1_i2	AT1G43850.2	6.5123	6.14289	6.26745	4.26357
TRINITY_DN43047_c1_g3_i3	AT5G36930.3	6.50911	7.79673	8.31555	7.85911
TRINITY_DN63651_c1_g3_i1	AT1G09155.1	6.47678	6.58993	5.80514	7.99244
TRINITY_DN66409_c0_g1_i7		6.47023	3.98709		3.55875
TRINITY_DN60059_c1_g3_i3		6.44272	6.88335	7.58961	6.84831
TRINITY_DN28352_c0_g1_i4		6.42496	6.66839	6.29661	6.95924
TRINITY_DN33344_c1_g2_i2		6.4155	6.29015
TRINITY_DN39824_c0_g1_i16		6.40629	8.63845	3.35204	3.31098
TRINITY_DN40851_c2_g1_i1		6.39655	4.71022	6.34102	6.32743
TRINITY_DN38885_c4_g2_i7		6.37193	5.20315	7.18458	6.16437
TRINITY_DN49256_c2_g1_i3		6.36638		4.37341
TRINITY_DN31875_c0_g2_i2		6.36608		2.87216
TRINITY_DN36278_c0_g2_i1		6.35991	4.84396	6.14493	6.34728
TRINITY_DN33859_c0_g3_i1	AT3G49730.1	6.35392	6.18894	5.64701	6.51101
TRINITY_DN49906_c1_g2_i3		6.35311		4.63322
TRINITY_DN38497_c3_g5_i1	AT4G21750.4	6.33717	6.12448	5.95109	6.35185
TRINITY_DN30801_c0_g2_i1		6.32512	6.49887	5.8415	6.64557
TRINITY_DN36616_c8_g1_i3		6.31908	6.0397	5.01425	4.64233
TRINITY_DN56923_c3_g1_i9		6.30846	6.27866	7.21194	6.87096
TRINITY_DN58818_c0_g1_i1		6.24481	6.19894	7.11509
TRINITY_DN43452_c2_g8_i1		6.23882	8.65453	8.35148	7.84734
TRINITY_DN32718_c1_g12_i1		6.23297	7.22313	7.25151	7.34824
TRINITY_DN78836_c0_g1_i1		6.23183	6.56336	7.24436	7.00526
TRINITY_DN54274_c0_g4_i1		6.22745	6.87625	6.2673	5.96497
TRINITY_DN41259_c1_g1_i1		6.21074	6.5919	6.47808	6.70535
TRINITY_DN39332_c1_g1_i10	AT1G10760.3	6.20376
TRINITY_DN34124_c5_g3_i6	AT1G29880.1	6.20238	6.12576	6.19788	6.54904
TRINITY_DN58959_c0_g5_i1		6.17741	6.75989
TRINITY_DN66530_c0_g1_i2		6.16733		6.372
TRINITY_DN29005_c0_g1_i1		6.14247	6.43875	5.65382	5.54143
TRINITY_DN38160_c0_g3_i2		6.11906	6.54019	6.40165	6.88836
TRINITY_DN47271_c1_g5_i1		6.11199	7.34743	7.62291	6.85566
TRINITY_DN46337_c0_g4_i1		6.10877	7.39955	8.27815	8.14642
TRINITY_DN36312_c0_g1_i2		6.10171	4.97089	6.84085	4.71087
TRINITY_DN36467_c0_g1_i6		6.04821	6.12176	6.61033	6.69912
TRINITY_DN44401_c1_g5_i2		6.04458	6.24631	5.86745	3.58274
TRINITY_DN58227_c0_g3_i1		6.044	6.47645	6.90457	6.86066
TRINITY_DN41900_c0_g3_i6		6.03602	7.03539	6.52446	7.60011
TRINITY_DN60195_c1_g1_i1		6.02406	5.42817	4.22422	4.18623
TRINITY_DN59148_c2_g1_i3		6.01676	6.11575	5.19877	4.44343
TRINITY_DN23289_c0_g1_i1		6.0104	7.54465	7.6678	5.24651
TRINITY_DN71403_c0_g1_i1	AT3G24255.5	6.00725	3.95025
TRINITY_DN47126_c2_g1_i1		5.99834	6.40579	5.46749	4.69523
TRINITY_DN49071_c1_g2_i3	AT1G79750.1	5.9823	6.80306	6.67108	6.68324
TRINITY_DN48753_c2_g2_i1	AT5G59700.1	5.98087	5.64056	4.0811	3.56931
TRINITY_DN11285_c0_g1_i1	AT1G06740.1	5.95686	4.63899	5.03779	7.00427
TRINITY_DN30967_c0_g1_i1		5.95099	6.88425	6.5155	7.42043
TRINITY_DN28032_c2_g1_i2		5.94169	4.97544	7.14976	7.15386
TRINITY_DN53845_c1_g3_i1		5.90843	7.08444	4.25983	6.27674
TRINITY_DN64585_c0_g8_i1	AT1G07660.2	5.86632	3.79792	3.34234	4.28808
TRINITY_DN68007_c1_g1_i4		5.86136	4.17302	4.6338	6.15579
TRINITY_DN43309_c4_g4_i2	AT2G22500.1	5.77604	3.69999	6.55385	7.36514
TRINITY_DN46665_c1_g5_i2		5.74672	5.43701	7.48674	6.78081
TRINITY_DN47147_c0_g1_i2		5.74307	5.35824	3.38635	3.38384
TRINITY_DN31880_c0_g1_i3		5.72524	3.98711
TRINITY_DN55569_c0_g4_i3		5.7026	5.97248	2.51131	2.39692
TRINITY_DN50019_c1_g6_i3	AT3G02100.1	5.68632	4.21265	4.64393	4.94835
TRINITY_DN65715_c2_g1_i5	AT5G18880.1	5.65903	4.67021	5.35606	6.77314
TRINITY_DN58033_c3_g2_i6		5.64019	5.36792	5.9245	6.55261
TRINITY_DN47190_c4_g3_i4		5.63884	5.74833	5.72265	7.20859
TRINITY_DN24398_c0_g2_i1	AT4G23160.3	5.59408	6.65714
TRINITY_DN40680_c1_g1_i6		5.57647	5.89604	4.42238	4.26552
TRINITY_DN41532_c0_g1_i1		5.57457	2.81228	2.36718	2.53399
TRINITY_DN34053_c2_g1_i1		5.56963	4.06176
TRINITY_DN64712_c2_g2_i2		5.56803	4.71142		2.91731
TRINITY_DN46773_c2_g2_i6		5.56774	7.1046	6.06157	7.04862
TRINITY_DN50690_c0_g2_i2		5.55566	6.48267	3.60909	5.45671
TRINITY_DN28616_c0_g1_i2		5.37765	6.69274	3.50935	3.03606
TRINITY_DN47590_c6_g1_i2		5.36385
TRINITY_DN53067_c0_g1_i3	AT3G29670.1	5.35392	5.26591	5.19594	4.78208
TRINITY_DN45576_c2_g1_i4		5.33957	4.77335	6.17131	7.98147
TRINITY_DN60990_c0_g1_i3	AT3G29670.1	5.33714	5.9334	4.97597	4.73902
TRINITY_DN57589_c0_g3_i1		5.32103	3.76094	4.57669	3.78088
TRINITY_DN45370_c2_g4_i1		5.22889			3.00759
TRINITY_DN40475_c1_g1_i1		5.21455	6.73224	2.9643	3.5336
TRINITY_DN45527_c3_g4_i1		5.20176	5.64537	4.7169	5.0477
TRINITY_DN33056_c0_g3_i1	AT4G39080.1	5.17746		3.30912	2.37241
TRINITY_DN23325_c0_g1_i1		5.16793	4.09192	3.82017	5.81356
TRINITY_DN38774_c2_g7_i1		5.15981	7.15107	5.47538	3.6232
TRINITY_DN59335_c0_g2_i1		5.1345	3.61595	3.50944	5.7076
TRINITY_DN66302_c1_g2_i1	AT2G45630.2	5.13407	5.08329	5.23519	5.53878
TRINITY_DN63166_c0_g5_i1	AT5G55550.10	5.09541	7.07332	7.62621	5.586
TRINITY_DN54738_c1_g4_i2		5.07597		5.86846	5.30875
TRINITY_DN54007_c0_g1_i1	AT3G12410.1	5.07065	4.29147	6.20687	5.65312
TRINITY_DN51531_c2_g1_i1		5.06626	5.82681	3.62269	4.09033
TRINITY_DN35198_c0_g1_i4		5.03322	3.88425	3.38395	4.68693
TRINITY_DN47195_c1_g1_i1	AT5G04730.1	5.02523	4.73972	4.6263	4.07702
TRINITY_DN42861_c2_g1_i6		5.01412	5.12105	5.03187	5.14801
TRINITY_DN46157_c3_g3_i2		4.99926	4.86807	4.61663	6.03501
TRINITY_DN68794_c13_g1_i2		4.97456	3.76994		2.94879
TRINITY_DN40860_c1_g8_i2		4.95024	5.73426	4.76676	4.59688
TRINITY_DN51831_c0_g3_i1		4.93199	3.28926	2.45567	2.40894
TRINITY_DN50510_c1_g2_i1		4.91275	3.56758	3.39669	3.95451
TRINITY_DN51294_c2_g6_i1	AT5G47770.1	4.87255	4.66041	2.66784	2.91182
TRINITY_DN49931_c0_g1_i10		4.84815	5.12309	3.60685	6.54168
TRINITY_DN34181_c0_g2_i1	AT5G47770.1	4.82268	4.14149	4.00382	4.72333
TRINITY_DN55803_c2_g1_i9	AT3G18670.2	4.80639	5.31345	5.22739	4.58147
TRINITY_DN51630_c1_g4_i2	AT5G39360.1	4.78525	3.24466	3.64911	3.47327
TRINITY_DN47046_c1_g2_i1		4.76333	3.9541		4.15383
TRINITY_DN55864_c0_g1_i1		4.74476	8.74546	3.24932	2.68211
TRINITY_DN48892_c0_g4_i3		4.73757	4.58527	2.81098	3.73634
TRINITY_DN68438_c8_g1_i7		4.71533	3.99217	2.09503	2.11651
TRINITY_DN52154_c1_g2_i5	AT1G45332.2	4.71484	4.4293	5.12108	2.21219
TRINITY_DN36245_c0_g1_i5	AT5G14060.2	4.7125	5.25032	6.23835	7.26161
TRINITY_DN56934_c1_g3_i1		4.66538	6.79356	3.85854	3.89208
TRINITY_DN16259_c0_g1_i1	AT4G23160.3	4.66282
TRINITY_DN42595_c0_g4_i3		4.65679	5.40951
TRINITY_DN68032_c1_g1_i20	AT2G39360.1	4.6477	5.57241	5.07412	4.293
TRINITY_DN37595_c0_g2_i7	AT1G15690.2	4.63447	4.92728	4.63953	4.25575
TRINITY_DN63713_c1_g2_i1	AT5G61510.2	4.62863	4.2861	3.97665	4.64566
TRINITY_DN46830_c1_g4_i2		4.60976	5.26984	4.61901	6.72669
TRINITY_DN59116_c0_g1_i5	AT3G18670.2	4.59011	5.42363	5.57442	5.72791
TRINITY_DN61038_c2_g9_i1		4.56552	3.20391
TRINITY_DN39575_c1_g3_i2		4.50886	5.16989	5.24584	5.64639
TRINITY_DN64488_c1_g5_i1		4.49379		4.3938	4.43905
TRINITY_DN50312_c1_g1_i1		4.48088	5.05043	2.68224	3.35308
TRINITY_DN52980_c0_g1_i2		4.44886
TRINITY_DN44957_c0_g1_i1		4.44251	3.61544	3.05838	4.0674
TRINITY_DN49957_c0_g1_i4	AT3G24255.5	4.40959	4.06397	4.53356	4.3064
TRINITY_DN61807_c1_g1_i1		4.39908	3.70601	3.86429	3.76923
TRINITY_DN38041_c4_g1_i1	AT5G04690.1	4.31113	4.61616	4.48596	4.76204
TRINITY_DN41985_c1_g2_i2	AT5G24400.1	4.31072	3.84853	4.3784	5.03127
TRINITY_DN64568_c2_g2_i6	AT5G35830.1	4.28862	3.32611	2.74822	2.39754
TRINITY_DN44976_c0_g1_i2		4.26981	3.26815	4.30936	4.17199
TRINITY_DN46210_c1_g1_i7		4.24512	2.75503	2.96823	2.5306
TRINITY_DN42844_c1_g3_i6		4.19412	5.00578		3.38226
TRINITY_DN51209_c0_g2_i1		4.16177
TRINITY_DN39930_c1_g1_i15		4.12208	3.87098	4.16886	4.1164
TRINITY_DN34834_c0_g1_i3	AT5G65820.1	4.12161	5.38138	3.19642	3.33206
TRINITY_DN68336_c1_g2_i1		4.10937		5.20152	2.96983
TRINITY_DN58349_c1_g1_i1		4.09633	7.36051	3.69393	3.76124
TRINITY_DN39405_c3_g1_i1		4.05212	2.67684	5.7563
TRINITY_DN36273_c0_g2_i1		4.04908	4.97971	7.24167	6.57673
TRINITY_DN68032_c0_g1_i2	AT3G46290.1	4.01018	5.46644	4.24279	4.40845
TRINITY_DN57336_c4_g4_i1		3.98288	2.37041		2.40203
TRINITY_DN59185_c2_g3_i4		3.97737	2.72528	3.12844	3.44293
TRINITY_DN44727_c3_g4_i1		3.95363
TRINITY_DN45412_c1_g2_i1		3.9117	6.4819	3.79389	3.72148
TRINITY_DN37236_c0_g2_i1		3.84475		2.29879
TRINITY_DN57065_c2_g1_i6		3.8346
TRINITY_DN38041_c4_g3_i1	AT5G04690.1	3.8166	3.18766	3.05438	3.88677
TRINITY_DN68844_c13_g1_i9		3.79603	3.84284	4.48738	4.70117
TRINITY_DN66873_c3_g2_i3	AT5G11180.2	3.77703	5.99205	5.35662	6.23279
TRINITY_DN64818_c1_g1_i1		3.75714	3.5854	4.19609	5.58475
TRINITY_DN50213_c0_g1_i3		3.74903	3.58298	5.24262	4.38244
TRINITY_DN47886_c1_g6_i1		3.72931	3.11306		1.81655
TRINITY_DN53761_c1_g5_i1		3.64094	2.60119
TRINITY_DN48881_c0_g1_i2	AT5G56510.6	3.62678		2.52117	3.61425
TRINITY_DN45371_c1_g9_i1		3.60864	3.78748	3.65298	2.75733
TRINITY_DN42086_c2_g2_i12		3.57403	3.78204	3.13373	4.3499
TRINITY_DN49627_c0_g2_i1	AT3G46290.1	3.54407	3.35897	3.12392	2.66147
TRINITY_DN65423_c0_g2_i2		3.49669	4.22075	4.44044	4.06594
TRINITY_DN55277_c5_g1_i1	AT3G18670.2	3.47891	3.31118	3.75877	2.26991
TRINITY_DN36147_c0_g1_i4		3.4651	3.04003		2.83782
TRINITY_DN49883_c2_g2_i1	AT5G04730.1	3.44896	3.43403	4.46001	4.37171
TRINITY_DN32121_c0_g1_i1	AT3G45070.3	3.44078	2.96181	2.99676	4.12388
TRINITY_DN51790_c2_g4_i2		3.4386	4.6261
TRINITY_DN41163_c1_g2_i1		3.42907	3.64777	3.20343	3.2531
TRINITY_DN43399_c4_g7_i1		3.41159			2.56776
TRINITY_DN42187_c0_g2_i1		3.39431	2.74797	1.85727	2.35554
TRINITY_DN66420_c1_g1_i5	AT5G33406.1	3.35694	2.6026	3.16587	3.30568
TRINITY_DN39616_c1_g4_i1		3.35166	3.67012
TRINITY_DN59976_c0_g1_i6		3.34678	3.23096	2.93822	3.20156
TRINITY_DN65336_c5_g1_i5		3.34653		2.24392	2.37918
TRINITY_DN34801_c0_g1_i4	AT1G17420.1	3.34271	2.87039	3.22375	3.17198
TRINITY_DN47766_c2_g4_i2	AT1G21270.1	3.34009	3.05788	3.17465	2.72915
TRINITY_DN64926_c0_g1_i2		3.33027	3.19366		2.32103
TRINITY_DN43319_c1_g2_i2		3.32556	2.86051		1.54085
TRINITY_DN60831_c1_g1_i1		3.32368
TRINITY_DN44008_c4_g1_i8		3.29456	3.99425		2.19805
TRINITY_DN59476_c3_g1_i11		3.28594			2.69611
TRINITY_DN68806_c18_g1_i3		3.27818	3.3368	3.80514	4.31791
TRINITY_DN64729_c2_g3_i4		3.22623	2.58936
TRINITY_DN38041_c4_g2_i1	AT3G18670.1	3.22288	3.64373	2.77514	2.79734
TRINITY_DN40732_c0_g1_i15		3.21604	3.37211		1.59826
TRINITY_DN41151_c0_g2_i4		3.19901	3.54563	2.10364	2.46624
TRINITY_DN62760_c0_g1_i3		3.17291	3.05132	3.00634	3.75494
TRINITY_DN67648_c1_g2_i1		3.16437	1.90707	2.99641	2.8562
TRINITY_DN47288_c4_g2_i3		3.15694		3.54282	2.40035
TRINITY_DN58643_c0_g2_i1		3.1394
TRINITY_DN44593_c4_g1_i9	AT3G46290.1	3.13221	2.18443	3.11779	2.7269
TRINITY_DN49290_c0_g1_i1	AT2G36540.1	3.12025	2.52126		1.88151
TRINITY_DN42801_c3_g4_i1	AT3G05970.1	3.1155		2.18914	2.71364
TRINITY_DN64729_c2_g6_i1		3.10217	2.67384
TRINITY_DN48625_c7_g2_i7	AT2G05642.1	3.08805	2.6887	3.75602	3.39407
TRINITY_DN49875_c2_g5_i3		3.08685	2.01496	2.17669
TRINITY_DN67159_c1_g2_i8		3.08152	3.51757	3.2465	4.20609
TRINITY_DN68342_c8_g4_i1		3.07885
TRINITY_DN41699_c0_g2_i1	AT4G22970.1	3.07416	2.38896	3.49886
TRINITY_DN62800_c1_g1_i6	AT4G00170.1	3.06861	2.14262	-2.12011
TRINITY_DN42847_c0_g1_i1	AT4G09550.2	3.06634	2.24869		2.01423
TRINITY_DN64568_c2_g3_i3	AT5G35810.1	3.05989	1.81737	1.98611	2.31882
TRINITY_DN40559_c0_g3_i8	AT1G32180.2	3.05944	2.39919	2.90489	2.78164
TRINITY_DN50739_c0_g1_i3		3.05647	3.28979		1.17776
TRINITY_DN57207_c0_g3_i1	AT2G33380.2	3.05552	6.38058	6.30696	7.14662
TRINITY_DN29524_c0_g1_i1		3.05258	3.34144	1.95105	2.96782
TRINITY_DN64616_c1_g2_i1		3.05119	3.88119
TRINITY_DN40088_c1_g2_i2		3.02327		3.00521	2.24013
TRINITY_DN55585_c0_g3_i3		3.0097	2.05176	2.09899	2.36423
TRINITY_DN66223_c2_g8_i1		2.99341	3.56314
TRINITY_DN44208_c0_g2_i2	AT4G38630.1	2.96523	3.39399	3.70999	3.39679
TRINITY_DN32833_c0_g1_i1	AT2G34410.3	2.95704	2.49494	2.88725	2.66928
TRINITY_DN56811_c0_g1_i3	AT2G37280.1	2.95576	2.98496	2.66905	2.96406
TRINITY_DN43933_c1_g3_i1		2.95191	2.41846	-1.83117
TRINITY_DN51092_c3_g3_i1		2.95121	3.10101	3.09622	2.66906
TRINITY_DN51422_c3_g4_i2		2.94423	2.33252	3.15431	3.90389
TRINITY_DN44568_c0_g5_i2		2.93805	3.57812		2.04885
TRINITY_DN23759_c0_g1_i1		2.93305		1.59776
TRINITY_DN45069_c0_g2_i2		2.92278	3.23973	2.74578	2.56179
TRINITY_DN37888_c3_g1_i1	AT2G46560.2	2.91584	2.19901		1.0552
TRINITY_DN32441_c0_g2_i1	AT4G01870.1	2.90474	3.72808	3.31422	4.53239
TRINITY_DN37368_c3_g5_i2		2.88737	3.32933	3.19467	2.27759
TRINITY_DN64668_c0_g1_i6		2.87602	2.62976
TRINITY_DN62359_c0_g1_i1		2.87412
TRINITY_DN49423_c1_g1_i4		2.87411	3.79491
TRINITY_DN47195_c2_g1_i2	AT5G04730.1	2.8501	3.32203	4.39228	3.92152
TRINITY_DN46157_c3_g1_i2		2.8479	4.56433	2.5961	3.6593
TRINITY_DN61851_c0_g1_i1	AT2G27960.1	2.84605	2.90317
TRINITY_DN55184_c3_g2_i16		2.82322	3.06947	1.76031	2.66868
TRINITY_DN44493_c0_g2_i8	AT3G45140.2	2.80798	2.39233	2.54282	2.78103
TRINITY_DN42595_c0_g6_i1		2.80794	4.32362
TRINITY_DN62660_c1_g1_i1		2.78732		2.52885	3.98306
TRINITY_DN33514_c2_g1_i3		2.78648	3.33959	2.57264	3.01316
TRINITY_DN50391_c0_g1_i5		2.78146	4.28905	2.71937	3.16474
TRINITY_DN40892_c0_g1_i2		2.77244	2.44475	2.69674	2.31118
TRINITY_DN34265_c2_g1_i3		2.76542	3.92787
TRINITY_DN44321_c1_g1_i13		2.73976	3.36505	1.57917
TRINITY_DN40022_c2_g1_i2		2.72635	3.2514	2.07562	2.55887
TRINITY_DN63895_c1_g3_i1		2.71904	2.63294
TRINITY_DN56849_c2_g1_i7		2.71622	2.30763	-1.26085
TRINITY_DN47271_c1_g2_i1		2.71443	2.38841	2.45072	2.96863
TRINITY_DN62556_c0_g1_i1		2.71394	2.35477
TRINITY_DN35827_c0_g5_i1	AT5G46290.1	2.71319
TRINITY_DN64965_c2_g1_i2		2.68462	3.29297
TRINITY_DN66021_c1_g3_i4		2.68044
TRINITY_DN48890_c0_g1_i3	AT5G04700.1	2.67228	3.64157	2.67571	2.78594
TRINITY_DN65281_c4_g1_i1		2.66657	1.8784
TRINITY_DN64624_c2_g6_i1		2.66136	2.61522	3.07037	3.78916
TRINITY_DN62463_c4_g5_i1		2.65426	3.83718		2.16657
TRINITY_DN58680_c0_g2_i4	AT3G28730.1	2.64803		1.76938	1.6631
TRINITY_DN60845_c0_g2_i1		2.64599	3.26835
TRINITY_DN64825_c3_g4_i1		2.64276	2.16965	2.03514	2.1396
TRINITY_DN37213_c1_g1_i2		2.62999
TRINITY_DN53000_c0_g1_i11		2.62898
TRINITY_DN36030_c0_g1_i2	AT1G65680.1	2.62695		1.26773	1.29543
TRINITY_DN53182_c4_g1_i1		2.60959	2.3126	2.22922	2.39022
TRINITY_DN41495_c1_g1_i2		2.60772	3.7522	3.23272	3.7179
TRINITY_DN52825_c1_g2_i14		2.59676	5.04374	4.33723	6.42709
TRINITY_DN63970_c0_g3_i11		2.59647	2.55157
TRINITY_DN44493_c0_g1_i7	AT3G45140.1	2.5665	1.92037	2.6756	2.67701
TRINITY_DN34658_c0_g6_i1		2.55464	2.23507
TRINITY_DN47919_c0_g3_i2		2.5447	2.19872
TRINITY_DN58806_c1_g3_i1		2.53075	2.60836
TRINITY_DN43466_c4_g1_i1		2.52888	1.11317	1.45686	1.57843
TRINITY_DN66003_c1_g4_i1		2.52849	1.82111		0.878074
TRINITY_DN42099_c1_g3_i1		2.52712	3.33634
TRINITY_DN43181_c1_g2_i7		2.51738	2.64885	2.45474	2.87988
TRINITY_DN55112_c2_g1_i5		2.51656	1.98636
TRINITY_DN53918_c0_g1_i4		2.5024	3.02519	3.63337	3.29502
TRINITY_DN58593_c1_g4_i2		2.49783	2.07603
TRINITY_DN47239_c1_g3_i2	AT3G18670.2	2.48357	2.89671	3.05521	2.626
TRINITY_DN54640_c0_g2_i3		2.47976	2.07694
TRINITY_DN54392_c1_g1_i1		2.47644		2.45885	2.54867
TRINITY_DN55499_c2_g1_i5		2.47333	2.43726	1.7016	1.42084
TRINITY_DN35589_c1_g5_i1	AT3G62260.3	2.47078	2.27167	2.97627	2.44158
TRINITY_DN52579_c0_g1_i1		2.44731	2.69564		1.3034
TRINITY_DN67580_c1_g1_i4	AT1G47890.1	2.44572		2.38174	2.12754
TRINITY_DN47535_c0_g1_i3	AT1G74040.3	2.43995		1.30842
TRINITY_DN58083_c1_g5_i6		2.43565	2.25039		1.46834
TRINITY_DN50192_c0_g3_i4	AT1G48040.1	2.4325	3.82897	2.02284	1.70171
TRINITY_DN34053_c2_g2_i5		2.4307	3.21341	1.38988	1.5277
TRINITY_DN55048_c2_g4_i2		2.42298	1.89656
TRINITY_DN29382_c0_g1_i2		2.42116	2.48214	2.11581	1.68837
TRINITY_DN60690_c1_g2_i1		2.41937	2.13639
TRINITY_DN33027_c0_g1_i4		2.406	1.82638
TRINITY_DN37646_c2_g1_i4	AT2G45660.1	2.40413
TRINITY_DN62205_c1_g1_i6		2.38427
TRINITY_DN59602_c0_g2_i3	AT3G60850.1	2.38318	3.08487		2.15634
TRINITY_DN45423_c0_g1_i1	AT5G12110.1	2.36982	1.76295	1.38242	1.32049
TRINITY_DN39365_c1_g3_i1		2.366	1.99368	-2.03809
TRINITY_DN62638_c0_g4_i1		2.36493	2.42883	-2.12821
TRINITY_DN36995_c1_g2_i5	AT3G51550.1	2.36448	1.44794	1.5017	1.44369
TRINITY_DN48553_c0_g2_i1	ATCG00070.1	2.35995
TRINITY_DN59583_c0_g3_i7		2.34581	1.95104	1.84786	1.88207
TRINITY_DN42215_c3_g3_i2		2.3321	2.41825	2.17938	2.55938
TRINITY_DN55004_c2_g3_i1	AT5G37830.1	2.31974	1.65858	2.32953	2.20874
TRINITY_DN60696_c2_g1_i11	AT4G13820.1	2.31855	2.90609		1.50477
TRINITY_DN39237_c0_g1_i2		2.31851	2.78894
TRINITY_DN44550_c0_g1_i2		2.30742
TRINITY_DN66488_c3_g4_i1		2.30214	2.14095		1.41383
TRINITY_DN47630_c1_g1_i2		2.30061	1.9745	1.65147	1.49383
TRINITY_DN33984_c2_g2_i6		2.29943	1.83616
TRINITY_DN33378_c0_g1_i1	AT2G13560.1	2.29212	2.82898
TRINITY_DN32745_c0_g1_i2		2.29106	1.65895
TRINITY_DN62994_c0_g2_i1		2.28361
TRINITY_DN59116_c2_g1_i1	AT5G04730.1	2.27053	1.66166	4.10171	3.83168
TRINITY_DN39616_c1_g2_i6		2.26042	2.04096
TRINITY_DN48392_c3_g1_i3		2.25623
TRINITY_DN45179_c2_g1_i8		2.25381	2.21039	3.19295	3.11104
TRINITY_DN47814_c0_g3_i1		2.23365	1.78917
TRINITY_DN57472_c0_g1_i9		2.233	2.50026
TRINITY_DN37611_c5_g2_i1		2.23106
TRINITY_DN37279_c1_g1_i2		2.20897	2.32245
TRINITY_DN66845_c4_g2_i3		2.20607	2.3175
TRINITY_DN41032_c1_g1_i14		2.20068	3.42447	2.48483	2.90585
TRINITY_DN41279_c0_g2_i3		2.19446	2.30539
TRINITY_DN53469_c1_g1_i9		2.18685	2.77269	2.41815	2.22777
TRINITY_DN42967_c1_g2_i1		2.17972	2.3965
TRINITY_DN38017_c0_g1_i2	AT4G18770.1	2.17533	2.37075	3.10217	2.81822
TRINITY_DN39817_c0_g1_i1	AT5G25840.1	2.16507	1.94148	2.32332	2.17484
TRINITY_DN67916_c2_g2_i1		2.16381	1.84757	-1.52755
TRINITY_DN59173_c0_g3_i1		2.14847
TRINITY_DN56162_c0_g1_i5	AT3G09110.1	2.14675	1.79587	1.57662	1.60362
TRINITY_DN54257_c1_g3_i5		2.131
TRINITY_DN38352_c0_g1_i1		2.12843	2.21728	2.11828	1.97991
TRINITY_DN55546_c1_g2_i1		2.12556	3.28503
TRINITY_DN60628_c1_g3_i2		2.12097	2.88559
TRINITY_DN44995_c1_g1_i1	ATCG00340.1	2.11598		1.54271
TRINITY_DN39575_c1_g2_i2		2.10225
TRINITY_DN56692_c0_g1_i1	AT3G14470.2	2.0971	2.09054	1.34763	1.70566
TRINITY_DN67573_c4_g2_i4		2.08464
TRINITY_DN34591_c1_g8_i2		2.08156	1.53929	1.43176
TRINITY_DN47286_c2_g4_i3		2.08121	1.94016		0.901233
TRINITY_DN34685_c0_g1_i1	AT1G14820.3	2.06855	2.08003
TRINITY_DN47197_c0_g1_i9		2.06851		-1.88344
TRINITY_DN38127_c3_g5_i1		2.06216	1.89219	-1.64047
TRINITY_DN50431_c0_g1_i15		2.06207	1.75668	1.57119	1.34493
TRINITY_DN54251_c1_g2_i4		2.05968	1.53118
TRINITY_DN55707_c1_g3_i1		2.04077	1.84564
TRINITY_DN62736_c0_g1_i2		2.04005	3.56879		1.68538
TRINITY_DN52576_c0_g1_i4	AT1G22750.2	2.03868	2.07808	2.09837	1.9349
TRINITY_DN57830_c1_g7_i1		2.03396	1.44515	1.2425	1.53069
TRINITY_DN62025_c1_g3_i1		2.02765	2.94216
TRINITY_DN44787_c0_g4_i1		2.02566	2.36602
TRINITY_DN47444_c2_g9_i1		2.02349	2.01056	1.90558	1.46106
TRINITY_DN67699_c4_g1_i3	ATCG00580.1	2.02298
TRINITY_DN37347_c1_g3_i1		2.00945	2.48409
TRINITY_DN43883_c2_g7_i7		2.00873	1.83548	-1.2938
TRINITY_DN66999_c4_g6_i2		2.00201		1.66559	2.46213
TRINITY_DN48523_c0_g1_i12		1.99939
TRINITY_DN62128_c0_g2_i1		1.99162	2.11176	1.82099	1.39987
TRINITY_DN51463_c0_g3_i2		1.99125	2.72562
TRINITY_DN46304_c1_g5_i1	AT5G59350.3	1.98444
TRINITY_DN56875_c0_g3_i3	AT5G20720.4	1.98028	1.66448		1.03938
TRINITY_DN42559_c0_g2_i3	AT3G08880.1	1.96659	1.67586	-1.51475
TRINITY_DN59508_c0_g4_i2		1.96565
TRINITY_DN38783_c0_g2_i2		1.96013	2.39653
TRINITY_DN47407_c2_g3_i1		1.95783	2.91736
TRINITY_DN37504_c2_g3_i9	AT3G62910.1	1.95517	1.53465	1.78431	1.62415
TRINITY_DN30998_c0_g1_i1		1.94712
TRINITY_DN41794_c0_g7_i2	AT1G52600.1	1.94711	1.86039		-0.962499
TRINITY_DN68717_c2_g2_i4	AT3G18670.2	1.94702			1.40175
TRINITY_DN41698_c4_g1_i2	ATCG00490.1	1.94307		1.9013
TRINITY_DN45365_c0_g3_i6		1.93915
TRINITY_DN52148_c2_g1_i7		1.93195	2.82923
TRINITY_DN65840_c0_g2_i1		1.92775	2.25253
TRINITY_DN47670_c0_g2_i1		1.92121	1.97471
TRINITY_DN59513_c1_g1_i12	AT5G36930.3	1.92109	2.34392	1.43115	1.57584
TRINITY_DN39544_c0_g1_i1		1.9158	2.07913
TRINITY_DN63413_c1_g4_i1		1.91529	2.21947	0.705097	0.988504
TRINITY_DN54551_c1_g1_i1		1.91128		1.75077	1.31583
TRINITY_DN65057_c2_g3_i2	AT1G61680.1	1.90377			0.896784
TRINITY_DN36202_c3_g6_i1	AT1G29350.1	1.90008	2.2213
TRINITY_DN57192_c0_g2_i1		1.89682
TRINITY_DN64823_c0_g1_i2	AT4G01870.2	1.88488	2.14421	2.39736	2.40809
TRINITY_DN9065_c0_g1_i1	AT5G18660.1	1.882
TRINITY_DN64877_c0_g1_i2		1.88015	1.90334	1.46641	1.20103
TRINITY_DN52998_c2_g1_i3		1.87974	1.85209
TRINITY_DN65800_c2_g1_i5	AT5G02930.1	1.87906	2.1385		0.555915
TRINITY_DN67207_c2_g2_i3		1.87526	1.96559
TRINITY_DN43449_c2_g1_i9		1.86991	2.16718
TRINITY_DN60130_c1_g1_i1	AT2G13560.1	1.86741	1.90624
TRINITY_DN56263_c2_g3_i2	AT5G19930.2	1.86422
TRINITY_DN64593_c0_g2_i5		1.86257	2.24708
TRINITY_DN49013_c0_g5_i1		1.86185
TRINITY_DN61138_c0_g1_i3	AT4G16740.4	1.85179	1.14146	0.511062	0.857522
TRINITY_DN41702_c0_g3_i3		1.84788	1.60393
TRINITY_DN31092_c0_g1_i2		1.84485	1.79406
TRINITY_DN59833_c1_g3_i1	ATMG00860.1	1.8438	2.9379	2.41856	2.45011
TRINITY_DN66760_c2_g3_i2		1.84302	1.52748	1.22687	1.51157
TRINITY_DN33711_c0_g2_i1	AT3G17100.2	1.83975	1.44893	1.13854	1.20303
TRINITY_DN47747_c0_g1_i1		1.83419	1.9601
TRINITY_DN64354_c0_g2_i1		1.82712	2.07031
TRINITY_DN44819_c0_g4_i4		1.82546	1.34926	0.813185
TRINITY_DN64052_c0_g4_i1		1.82173	1.92825
TRINITY_DN50200_c0_g4_i3		1.81876	2.05277	1.23039	1.52854
TRINITY_DN43850_c1_g1_i6		1.81617	1.56333
TRINITY_DN45856_c1_g3_i3		1.81593	2.28472
TRINITY_DN51133_c2_g1_i1		1.81501	1.87457	1.21097	1.22716
TRINITY_DN43933_c1_g5_i1		1.81313	2.36198
TRINITY_DN57840_c0_g5_i3		1.80794	3.14311
TRINITY_DN58031_c0_g1_i4		1.80784	1.22232	0.873864	1.13081
TRINITY_DN43149_c1_g1_i12	AT5G25910.1	1.80473	1.67912	2.30096	1.58111
TRINITY_DN26880_c1_g1_i2		1.80092	2.18602	1.66842	1.65279
TRINITY_DN54682_c0_g2_i7	AT5G57170.2	1.79731	1.68039
TRINITY_DN46694_c1_g1_i8		1.79631	2.15834	0.906674	0.776382
TRINITY_DN52256_c0_g2_i2	AT4G34150.1	1.79574	2.03745
TRINITY_DN66454_c2_g3_i7		1.79476	1.26166		1.08041
TRINITY_DN60055_c0_g3_i4		1.79275
TRINITY_DN49255_c0_g5_i1	AT4G09160.2	1.79179	1.9372
TRINITY_DN40707_c0_g6_i1		1.79157	1.80022
TRINITY_DN56851_c0_g5_i1		1.78649
TRINITY_DN38593_c4_g1_i8		1.77974	1.42848
TRINITY_DN68639_c7_g1_i2	AT3G51680.1	1.77636	0.892174
TRINITY_DN46660_c1_g2_i2		1.77618	1.59783	2.5592	3.0491
TRINITY_DN65218_c1_g3_i1		1.77391
TRINITY_DN34331_c0_g1_i6	AT1G34060.2	1.77333	1.55466	1.42118	1.14166
TRINITY_DN64651_c0_g2_i1		1.77253
TRINITY_DN50360_c3_g1_i3		1.77037	1.81479	1.63431	1.49125
TRINITY_DN64432_c4_g6_i1		1.77012	1.61811
TRINITY_DN63887_c1_g2_i4	AT3G29760.5	1.7636	1.46033	0.839684	1.05876
TRINITY_DN44897_c1_g1_i1		1.76131	1.94392
TRINITY_DN49025_c1_g2_i3		1.76096	1.59303		0.841987
TRINITY_DN51023_c1_g5_i3		1.76013	2.65578	1.84608	1.70322
TRINITY_DN60795_c0_g4_i4	AT2G30140.1	1.75388	1.68548	1.89271	1.52673
TRINITY_DN61586_c5_g1_i2	AT1G13570.2	1.75343	2.03191		0.74727
TRINITY_DN61474_c4_g4_i1	AT3G62910.1	1.74568	1.4547	1.93298	1.54335
TRINITY_DN68524_c5_g1_i10		1.73993	1.64708
TRINITY_DN44973_c3_g1_i3	AT1G14870.1	1.73964	0.973114	1.39742	1.04609
TRINITY_DN46415_c5_g1_i1		1.73567	1.97328
TRINITY_DN68587_c6_g3_i3		1.73163		2.13227	2.02726
TRINITY_DN44712_c1_g1_i6	AT2G37220.1	1.72788
TRINITY_DN4751_c0_g1_i1		1.72733	1.35226	1.48085	1.21253
TRINITY_DN35145_c0_g1_i2		1.72701	1.17693		0.821636
TRINITY_DN36884_c2_g2_i9		1.72478	1.64032	1.53254	1.61061
TRINITY_DN60204_c0_g1_i5	AT5G49300.1	1.72294	1.33328
TRINITY_DN31504_c0_g1_i1	AT5G56970.1	1.72101	1.95455		1.16812
TRINITY_DN51133_c4_g1_i2		1.71613			-0.939322
TRINITY_DN59657_c0_g3_i1		1.70974	2.48824
TRINITY_DN32825_c0_g1_i5	AT5G47500.1	1.70953		1.28818	1.368
TRINITY_DN51537_c0_g4_i1	AT1G72160.1	1.70779	1.77485
TRINITY_DN59893_c2_g1_i9		1.70501	1.92279
TRINITY_DN35495_c0_g1_i3	AT5G45540.1	1.70464	1.96189	1.74451	1.85226
TRINITY_DN68739_c3_g4_i1		1.69595			1.10913
TRINITY_DN49132_c0_g10_i1		1.69463	1.88241	1.52311	2.23239
TRINITY_DN25999_c0_g1_i1	AT4G34131.1	1.69408	1.34944	1.6732	1.51394
TRINITY_DN59064_c0_g3_i1		1.69297		-1.47914
TRINITY_DN51612_c1_g4_i5	AT2G35630.1	1.67926	1.64217	1.94629	1.50274
TRINITY_DN57388_c1_g1_i11	AT1G67370.1	1.6779	1.83905	1.67844	1.54753
TRINITY_DN43993_c4_g2_i2		1.67254	1.64061
TRINITY_DN63178_c7_g3_i1		1.67226
TRINITY_DN65208_c1_g1_i5		1.66907	1.14786	0.71645	0.871681
TRINITY_DN60476_c0_g2_i16		1.66432			0.951791
TRINITY_DN41692_c1_g1_i1	AT3G03190.1	1.6628	1.10137	1.40044	1.43385
TRINITY_DN54433_c0_g5_i1	AT1G15690.1	1.65223	1.42463	1.54592	1.44673
TRINITY_DN44616_c0_g1_i9	AT5G02280.1	1.64972	1.86984	-1.31104
TRINITY_DN51504_c1_g2_i6		1.64552	2.24364	1.10527	1.05869
TRINITY_DN58718_c0_g1_i3		1.6407		-1.62781
TRINITY_DN67189_c4_g1_i19	AT5G04700.1	1.63758	2.06975		1.07885
TRINITY_DN48844_c0_g4_i1		1.63742	1.76538		-0.777715
TRINITY_DN54838_c2_g1_i3	AT3G28410.1	1.63563	1.6436		1.06755
TRINITY_DN66272_c1_g8_i1		1.63529	1.10263
TRINITY_DN60605_c1_g4_i2		1.63254	1.38701
TRINITY_DN52018_c1_g2_i6		1.62734	1.11808
TRINITY_DN66435_c1_g1_i3	ATCG00350.1	1.62706		1.81503
TRINITY_DN34144_c0_g1_i1	AT5G54980.1	1.6247	1.95313
TRINITY_DN44614_c1_g2_i4		1.62253	1.35069	1.16971	1.33679
TRINITY_DN68783_c0_g2_i2		1.61879		1.71805
TRINITY_DN63887_c1_g1_i6		1.61666
TRINITY_DN28800_c0_g1_i1		1.61448	1.47167	-1.01618
TRINITY_DN36603_c0_g1_i1		1.61257	1.89847
TRINITY_DN33384_c2_g3_i2	AT1G80490.1	1.6108	2.07742
TRINITY_DN45860_c2_g1_i8	AT5G08400.1	1.6103			1.43738
TRINITY_DN49659_c0_g1_i14	AT3G12220.1	1.60862
TRINITY_DN61267_c1_g1_i2	AT2G24270.2	1.60732	1.75306	0.701071	1.00048
TRINITY_DN59243_c2_g2_i3	AT5G03760.1	1.60547
TRINITY_DN62521_c0_g3_i2	AT1G29840.1	1.60454	1.46615	1.36149	1.27121
TRINITY_DN63721_c1_g3_i2		1.60329	1.39085
TRINITY_DN49876_c0_g2_i2		1.60001	1.74263	-1.24013
TRINITY_DN41281_c0_g2_i1	AT3G07410.1	1.59937
TRINITY_DN64413_c3_g1_i14		1.5979
TRINITY_DN60267_c0_g1_i1	AT2G29420.1	1.5971			-0.478041
TRINITY_DN48632_c0_g7_i1	AT3G05520.1	1.5942	1.26059
TRINITY_DN51515_c1_g2_i1	AT2G47140.1	1.594	1.69481	2.10212	1.64623
TRINITY_DN54087_c3_g2_i1		1.59335	1.83771	-1.43215
TRINITY_DN60566_c0_g1_i5		1.5927	1.59902	1.14119	1.47761
TRINITY_DN66390_c1_g4_i1		1.59245	2.22653
TRINITY_DN42743_c1_g1_i1	AT1G27970.1	1.59073
TRINITY_DN62384_c1_g3_i2	AT3G25810.1	1.59024	0.964445	0.962891	1.05683
TRINITY_DN27540_c1_g1_i2	AT3G28040.1	1.58998	1.38005		1.0042
TRINITY_DN60461_c0_g1_i2		1.58709	1.12956	1.57077	1.32225
TRINITY_DN52018_c1_g1_i2		1.58154	1.25035
TRINITY_DN56565_c0_g4_i4	AT5G03690.2	1.58072	1.29317
TRINITY_DN47886_c1_g1_i17		1.57877		1.12696	1.07594
TRINITY_DN54057_c1_g3_i1		1.57633	2.12516	1.15551	1.27563
TRINITY_DN56593_c0_g5_i2		1.57018	1.52949	1.33827	1.60426
TRINITY_DN60106_c1_g3_i3	AT1G08040.3	1.5683		1.56424	2.01569
TRINITY_DN44481_c4_g1_i6		1.56813	2.35586
TRINITY_DN68345_c2_g3_i1		1.56385	1.47972
TRINITY_DN50402_c0_g6_i3		1.56068
TRINITY_DN37706_c1_g1_i4	AT2G45570.1	1.55891
TRINITY_DN51235_c0_g8_i2	ATMG01360.1	1.55887
TRINITY_DN50665_c2_g1_i2		1.55843	2.43441	1.27677	1.30345
TRINITY_DN59830_c1_g2_i2	AT1G13570.2	1.55317	1.5502	0.80398	1.16234
TRINITY_DN52477_c1_g1_i2		1.55314	1.26765	1.24345	1.25106
TRINITY_DN67830_c1_g4_i2	AT2G26260.2	1.55181	1.56209
TRINITY_DN64464_c0_g2_i3		1.53717	2.10945
TRINITY_DN42071_c3_g1_i1	AT5G20280.1	1.53392	2.06903
TRINITY_DN56911_c0_g2_i6	AT5G57880.1	1.53369		1.09114
TRINITY_DN58732_c0_g4_i3		1.53167	1.82136	1.51423	1.7946
TRINITY_DN62384_c1_g1_i2	AT4G16730.2	1.53026	0.801765	0.976673	1.02585
TRINITY_DN54334_c0_g1_i9	AT5G21920.1	1.52726	1.35182		0.66119
TRINITY_DN39806_c0_g1_i1	AT2G19870.1	1.52708
TRINITY_DN63695_c4_g2_i1		1.52666	0.965949	0.564046	0.6664
TRINITY_DN58649_c1_g2_i3	AT2G28720.1	1.52558	1.07211	1.12058	1.12554
TRINITY_DN66699_c0_g2_i1		1.51436	2.00847		0.814152
TRINITY_DN59233_c1_g1_i2		1.51048	1.76676	-1.00863
TRINITY_DN58097_c0_g1_i18	AT1G22700.1	1.50757	1.40572	1.8203	1.64332
TRINITY_DN59669_c1_g3_i3	AT3G25480.1	1.50644	1.27358
TRINITY_DN66958_c2_g1_i1	AT3G06550.1	1.50543	1.41739	0.794768	0.996184
TRINITY_DN50430_c0_g1_i5	AT5G03450.1	1.50259		1.01488	1.03922
TRINITY_DN39569_c2_g1_i1		1.50128
TRINITY_DN26457_c0_g1_i1	AT5G53980.1	1.49691
TRINITY_DN57556_c4_g4_i4		1.48768	1.40194	1.14647	1.69164
TRINITY_DN59261_c3_g1_i9		1.48721	1.61754		1.26659
TRINITY_DN67935_c6_g2_i4		1.4819	1.63788
TRINITY_DN58700_c0_g1_i2	AT3G12220.3	1.47147		0.767509	0.759227
TRINITY_DN39380_c0_g2_i1	AT3G12203.2	1.47138	0.8682		0.769365
TRINITY_DN50583_c1_g1_i1		1.47063	1.43366
TRINITY_DN47013_c0_g1_i1	AT2G42280.1	1.46859	1.09183		0.694354
TRINITY_DN39142_c0_g2_i1		1.46696	1.21893
TRINITY_DN41543_c2_g1_i9		1.46461	1.31138	0.860622	1.10968
TRINITY_DN68081_c0_g1_i6	ATCG00020.1	1.4616
TRINITY_DN65802_c1_g2_i5	AT4G18750.1	1.46026	1.09781	1.2722	1.4081
TRINITY_DN52574_c0_g1_i8	AT2G35630.2	1.46018	1.19303	1.32751	1.74195
TRINITY_DN47267_c1_g2_i1	AT1G12990.1	1.46004	1.38425
TRINITY_DN46296_c0_g5_i1		1.45703	1.8586	-2.11895
TRINITY_DN66635_c2_g2_i1		1.45346	1.59473
TRINITY_DN66943_c5_g1_i8	AT5G56970.2	1.45308	1.64944	1.30231	1.69663
TRINITY_DN51361_c1_g2_i8	AT3G30300.2	1.45224	1.36373	0.941388	1.34815
TRINITY_DN43659_c0_g1_i14	AT1G40087.1	1.44493	1.34918	1.27861	1.20901
TRINITY_DN25856_c0_g1_i2	AT5G53390.1	1.44431	0.75153	1.18792
TRINITY_DN59340_c0_g1_i15	AT3G11940.2	1.44278	1.25735	1.41493	1.39236
TRINITY_DN40048_c0_g2_i1		1.43672
TRINITY_DN47756_c1_g3_i8	AT5G61510.1	1.43106	1.51694	0.638473	0.862505
TRINITY_DN44814_c2_g3_i2		1.42887	0.993297
TRINITY_DN38273_c0_g2_i5	AT5G43810.4	1.42738		1.51452	1.49563
TRINITY_DN47200_c1_g4_i3		1.42426	1.49675	1.67061	1.8182
TRINITY_DN27353_c0_g1_i1	AT1G13950.1	1.42376
TRINITY_DN65400_c2_g3_i3		1.42297	1.026	-1.48495	-0.933149
TRINITY_DN32879_c0_g1_i2	AT5G59510.1	1.42216	1.49259
TRINITY_DN61450_c0_g2_i3	AT3G63190.1	1.42106	1.27939
TRINITY_DN51032_c1_g2_i1	AT2G18790.1	1.41913	1.30458	1.12594	1.15543
TRINITY_DN57906_c0_g1_i4	AT5G06860.1	1.41819	1.38978		0.457854
TRINITY_DN41956_c1_g1_i9	AT2G26910.1	1.40972	1.62958	0.944426
TRINITY_DN62682_c0_g1_i2	AT1G34060.1	1.40833	1.22075	1.5322	1.31553
TRINITY_DN49133_c1_g1_i4		1.40793	1.36682
TRINITY_DN64584_c6_g1_i2		1.40682		-0.811785	-0.613229
TRINITY_DN64219_c0_g2_i1		1.40657	1.12284
TRINITY_DN59020_c3_g1_i4		1.40256	1.30131	1.04217	0.610955
TRINITY_DN35420_c1_g3_i2	AT5G17420.1	1.39432	0.884356	0.859125	1.28534
TRINITY_DN58861_c2_g1_i1	AT4G39840.1	1.39413	1.06243
TRINITY_DN62962_c0_g5_i1		1.38893	1.13098
TRINITY_DN67536_c2_g3_i10	AT3G24560.1	1.38777	1.42371
TRINITY_DN33076_c0_g1_i2		1.38762	1.57228
TRINITY_DN47169_c1_g2_i3		1.38717	1.56686	1.1136	1.30622
TRINITY_DN66699_c1_g2_i12		1.38554			1.01068
TRINITY_DN59619_c0_g1_i4	AT1G15690.1	1.38122	1.59022	2.10888	1.60253
TRINITY_DN34752_c0_g1_i5	AT1G22840.1	1.37338
TRINITY_DN39089_c0_g3_i4	AT4G30620.1	1.37229	1.18177		0.446456
TRINITY_DN53742_c1_g1_i12		1.37104	2.06386
TRINITY_DN38200_c0_g1_i3	AT5G58530.1	1.36964		1.10832
TRINITY_DN68755_c2_g1_i6	AT1G15880.1	1.36571	1.12765	0.895877	0.819178
TRINITY_DN66661_c2_g1_i2		1.36476	2.46443
TRINITY_DN49790_c0_g3_i3	AT5G52960.1	1.36205	0.927416
TRINITY_DN50370_c2_g2_i2		1.36154	1.30397		0.698228
TRINITY_DN66818_c3_g6_i1		1.36022
TRINITY_DN66480_c1_g2_i1	AT4G02100.1	1.35716	2.22332
TRINITY_DN41595_c0_g3_i8		1.35381	1.72769		1.43278
TRINITY_DN58844_c0_g2_i2	AT5G06600.2	1.35357			0.787965
TRINITY_DN60886_c1_g1_i6	AT5G28150.1	1.35261	1.08256
TRINITY_DN48539_c3_g2_i1		1.35247	1.09797		0.64525
TRINITY_DN55438_c0_g2_i1		1.35094
TRINITY_DN43064_c1_g2_i6	AT5G56500.2	1.35088	1.65565		0.875285
TRINITY_DN43855_c2_g6_i4		1.3496	1.66118		1.32946
TRINITY_DN61810_c0_g5_i1		1.34918	0.972983
TRINITY_DN34616_c1_g3_i2		1.34871	1.03568
TRINITY_DN65057_c2_g2_i1	AT1G61680.2	1.3474			0.815312
TRINITY_DN45715_c1_g1_i7		1.34698	1.93358
TRINITY_DN29463_c0_g1_i1	AT3G22540.1	1.34681
TRINITY_DN45801_c1_g3_i1		1.34551	1.44084		1.15883
TRINITY_DN58216_c0_g1_i1		1.34481	1.48966
TRINITY_DN63713_c1_g3_i2	AT5G61510.2	1.34391	1.21405	0.697027	0.854986
TRINITY_DN37475_c1_g2_i1		1.34348	2.2335	-1.5831
TRINITY_DN55867_c0_g1_i13	AT2G33255.1	1.33909	1.10044	1.31349	1.29676
TRINITY_DN62144_c0_g2_i12	AT1G75800.1	1.33749		0.779794	0.775592
TRINITY_DN68602_c4_g3_i1	AT4G10360.3	1.33189	1.4091	-1.28195
TRINITY_DN58645_c1_g3_i4		1.3298	1.34007	1.76727	1.5633
TRINITY_DN57716_c1_g1_i10		1.32964	1.64241
TRINITY_DN52416_c1_g2_i1	AT3G60550.1	1.32787
TRINITY_DN46880_c2_g1_i4		1.32475	0.990307
TRINITY_DN49794_c1_g5_i3		1.32415	1.0886	0.738692	0.874658
TRINITY_DN50789_c1_g3_i2		1.32397	1.30733
TRINITY_DN52718_c1_g1_i1	AT2G44740.1	1.31662
TRINITY_DN41279_c0_g3_i4		1.31502	1.39541	1.24791	1.15201
TRINITY_DN57996_c2_g1_i5	AT2G22980.2	1.31284	0.716491	0.731257	0.840653
TRINITY_DN43870_c1_g3_i1		1.3122	1.28387	0.823596	1.3611
TRINITY_DN54282_c3_g3_i1		1.31027	1.04779
TRINITY_DN50204_c0_g1_i3	AT1G19180.2	1.3092	0.650454	0.657027	0.574079
TRINITY_DN59652_c0_g1_i1		1.30671	1.14279
TRINITY_DN45688_c3_g2_i2		1.30098	1.95291
TRINITY_DN34534_c4_g2_i2		1.2898	1.64767
TRINITY_DN66255_c1_g2_i2	AT5G07610.1	1.28872	1.49157
TRINITY_DN56215_c1_g5_i1	AT4G00893.1	1.28724			0.89566
TRINITY_DN63473_c1_g3_i2	AT3G14310.1	1.28632	1.19613
TRINITY_DN35906_c0_g2_i2		1.28513	1.5364	1.6659	1.52766
TRINITY_DN35206_c0_g1_i6	AT3G52180.3	1.28484	0.810956
TRINITY_DN68508_c3_g1_i4		1.28339	1.77306	1.2133	1.69578
TRINITY_DN45108_c0_g2_i13		1.28263	1.21891
TRINITY_DN45813_c0_g5_i2		1.28234	0.631852	0.915558	0.924386
TRINITY_DN59177_c2_g1_i15	AT2G20260.1	1.27958	0.959525	1.03536	0.811293
TRINITY_DN59757_c4_g1_i5	AT4G02530.1	1.27851	0.767396
TRINITY_DN43749_c1_g6_i2	AT5G07610.1	1.27441
TRINITY_DN57793_c2_g2_i2		1.27012	1.39493
TRINITY_DN63948_c1_g3_i1		1.26319	1.50137		0.789193
TRINITY_DN45090_c1_g1_i3		1.2614	1.01135	1.01439	0.813299
TRINITY_DN54545_c3_g2_i2	AT5G59970.2	1.25887	0.953552	1.48049	1.10184
TRINITY_DN43949_c0_g1_i2	AT5G06690.1	1.25201
TRINITY_DN66711_c3_g1_i5		1.25074	1.17361	0.655136	0.999386
TRINITY_DN57936_c0_g2_i2		1.24994	1.52504	1.26664	0.760734
TRINITY_DN39102_c2_g1_i10		1.24882		0.93946	1.10803
TRINITY_DN68815_c0_g2_i2		1.24719	1.0987
TRINITY_DN44359_c1_g1_i9		1.24363	1.78811	-1.905	-1.113
TRINITY_DN63705_c0_g2_i1		1.2408	2.16055
TRINITY_DN42975_c0_g2_i4	AT3G47640.3	1.2381		1.01234
TRINITY_DN63934_c2_g1_i3		1.23737	0.606911		0.352587
TRINITY_DN37904_c1_g1_i4	AT5G61510.2	1.2373		1.05452	0.882878
TRINITY_DN47656_c2_g2_i5	AT1G05835.1	1.23058	0.758769
TRINITY_DN65802_c1_g1_i1	AT3G12770.1	1.22876	1.28432	1.12372	1.16226
TRINITY_DN68298_c3_g1_i1		1.22845	1.5925	-0.867658
TRINITY_DN51289_c0_g3_i5	AT3G45050.4	1.22295	0.675098	0.835538	0.743315
TRINITY_DN49149_c1_g1_i6	AT3G45600.1	1.22273	1.19084		0.910808
TRINITY_DN63574_c0_g2_i3		1.21815
TRINITY_DN55748_c1_g1_i3		1.21727	1.39488	-1.26028
TRINITY_DN63077_c0_g1_i1	AT2G47940.2	1.21629		0.728685	0.778417
TRINITY_DN65960_c1_g1_i1	AT5G66680.1	1.21582		-0.947312
TRINITY_DN48752_c0_g5_i2		1.21516	1.27872	1.39442	1.30516
TRINITY_DN37807_c0_g1_i8		1.21391
TRINITY_DN58031_c0_g2_i2		1.21115	0.585323	0.794283	0.883999
TRINITY_DN41290_c1_g2_i2	AT4G26300.5	1.20817	1.25883	0.830915	1.24906
TRINITY_DN59031_c2_g1_i4		1.20774	1.72002		-0.753186
TRINITY_DN45209_c0_g3_i1		1.20512	1.51148		1.19614
TRINITY_DN53648_c0_g1_i4	AT4G30410.2	1.20213	0.814608	0.679235	0.659188
TRINITY_DN42170_c2_g1_i3		1.20167	0.830545		-0.625946
TRINITY_DN34256_c0_g1_i4	AT4G30410.2	1.19662	1.09007
TRINITY_DN53313_c0_g4_i2		1.19514	0.948724	-1.72404	-0.847974
TRINITY_DN67939_c0_g1_i2	AT3G52590.1	1.19083	0.781302	-0.574865	-0.647973
TRINITY_DN41390_c3_g1_i6	AT5G43050.1	1.18343		0.692272
TRINITY_DN45610_c0_g1_i4	AT3G48100.1	1.18285
TRINITY_DN63284_c0_g2_i1		1.18221	1.08141	-1.07372
TRINITY_DN58321_c1_g3_i3		1.17626	1.28242	1.66066	1.76659
TRINITY_DN56582_c0_g1_i14	AT2G35630.2	1.17517	1.27645	1.5771	1.39979
TRINITY_DN50885_c0_g1_i5	AT3G62310.1	1.17371	1.2124		0.796084
TRINITY_DN58191_c0_g7_i1	AT3G18080.1	1.1722	1.196
TRINITY_DN37101_c0_g2_i4	AT4G28100.1	1.17003	0.951794	1.25953	1.03848
TRINITY_DN42823_c2_g3_i1	ATMG00810.1	1.16981	1.88933		0.786471
TRINITY_DN54257_c1_g2_i2		1.15917	1.2375	-0.935235
TRINITY_DN43287_c1_g2_i1		1.15804	0.783173	0.692737	0.81673
TRINITY_DN42429_c1_g1_i9		1.15726	1.22932		0.514855
TRINITY_DN53868_c1_g1_i2		1.15564
TRINITY_DN44364_c0_g2_i1		1.15535	1.38198	-1.16781
TRINITY_DN43235_c1_g1_i7	AT5G26880.1	1.15296	0.735277	0.742915	0.64414
TRINITY_DN52576_c0_g2_i4	AT1G22750.1	1.15105	0.956003		0.671626
TRINITY_DN33514_c3_g1_i2		1.14897	1.21894	1.2168	1.07382
TRINITY_DN48473_c0_g1_i1	AT2G44610.1	1.14889	1.28057		0.718649
TRINITY_DN39305_c0_g1_i2	AT3G06730.1	1.14863	0.968949
TRINITY_DN60290_c1_g1_i1	AT3G59690.2	1.14444		1.43633	1.10273
TRINITY_DN67950_c7_g1_i1	AT5G13770.1	1.1444	1.13566
TRINITY_DN52973_c0_g1_i1	AT4G13940.4	1.14406	1.01987		0.43196
TRINITY_DN33042_c1_g2_i2		1.14236	1.18606		0.636729
TRINITY_DN49035_c1_g2_i4		1.13877	1.45447	1.6319	1.59915
TRINITY_DN42214_c0_g1_i2	AT1G29670.2	1.13874	1.03252	1.17438	1.17843
TRINITY_DN48513_c0_g1_i8		1.13792	1.46554
TRINITY_DN66781_c1_g3_i1		1.13724
TRINITY_DN57996_c2_g4_i5	AT2G22960.1	1.13548
TRINITY_DN38605_c0_g1_i5	AT5G03760.1	1.13546
TRINITY_DN58457_c0_g2_i2	AT5G12130.1	1.13534	0.920173		0.633409
TRINITY_DN51709_c0_g1_i1	AT5G07620.1	1.13531
TRINITY_DN55085_c1_g2_i1	AT1G67730.1	1.13282	1.32365		-0.338132
TRINITY_DN57906_c0_g3_i2	AT5G06860.1	1.13171	1.16335		0.263926
TRINITY_DN59101_c0_g2_i4		1.13038	1.44969
TRINITY_DN32255_c0_g1_i2	AT4G04790.3	1.13029	0.807823	0.732895	0.480159
TRINITY_DN46863_c2_g1_i7		1.12937	1.18765		-0.611422
TRINITY_DN37998_c1_g3_i1		1.12727	1.55692
TRINITY_DN53328_c0_g3_i1		1.12527	1.05795
TRINITY_DN56185_c0_g2_i2		1.1175		-0.631906
TRINITY_DN35787_c3_g4_i1	AT3G12300.1	1.11734	0.760774
TRINITY_DN49912_c0_g2_i1		1.11489	1.07142
TRINITY_DN52341_c1_g2_i1	AT3G11650.1	1.11485		1.01228	1.01802
TRINITY_DN67331_c3_g2_i2	AT3G51870.1	1.11457		0.976407	0.738667
TRINITY_DN44483_c4_g2_i1	AT4G26510.4	1.11113
TRINITY_DN44243_c0_g1_i2	AT1G12240.1	1.10811
TRINITY_DN56895_c1_g2_i4	AT4G04940.1	1.1056	0.806653	0.525379	0.756103
TRINITY_DN50737_c0_g1_i4		1.10391	0.888468	-0.826441
TRINITY_DN46187_c3_g1_i1	AT1G29930.1	1.09976
TRINITY_DN34833_c1_g4_i3	AT2G36830.1	1.09663		1.15252	1.19703
TRINITY_DN41694_c0_g1_i2	AT2G27385.2	1.09469	0.660387	0.791017	0.568701
TRINITY_DN39808_c0_g2_i1	AT5G64570.3	1.0943	0.719487		0.622843
TRINITY_DN41782_c0_g1_i2		1.09287	1.33172
TRINITY_DN56234_c1_g7_i3		1.09222	0.870058	0.61633	0.981352
TRINITY_DN44134_c1_g4_i4	AT5G04690.3	1.09182	1.10199	0.8758	0.905073
TRINITY_DN59038_c1_g2_i2		1.09063	1.16899
TRINITY_DN51287_c2_g1_i5		1.08759
TRINITY_DN55479_c0_g1_i1	AT4G31040.1	1.08556	0.874115		0.738371
TRINITY_DN68189_c8_g1_i7		1.08481	1.27655
TRINITY_DN60860_c3_g1_i2		1.08019	1.1242
TRINITY_DN58483_c1_g1_i9	AT1G78090.2	1.07955
TRINITY_DN54358_c0_g1_i2		1.07869	0.981024
TRINITY_DN57946_c0_g2_i4		1.07491	1.14915
TRINITY_DN51288_c1_g1_i4		1.07309
TRINITY_DN54977_c0_g1_i8	AT1G19260.1	1.07088	0.780898	-1.04183	-0.754095
TRINITY_DN38419_c1_g3_i3		1.07001			0.787992
TRINITY_DN55403_c0_g1_i1	AT3G53130.1	1.06956	0.893362	1.14456	1.18474
TRINITY_DN39706_c0_g2_i3		1.06792
TRINITY_DN54991_c3_g1_i1	AT1G07660.2	1.06783	0.573653	0.490467	0.401575
TRINITY_DN38449_c0_g3_i2		1.06654	1.1804		0.896986
TRINITY_DN47074_c0_g3_i1	AT1G07660.2	1.06478		0.523165
TRINITY_DN54246_c2_g1_i12	AT3G59190.1	1.0642	1.42951
TRINITY_DN49400_c1_g3_i1	AT5G19780.1	1.06155	1.03803
TRINITY_DN45633_c1_g3_i6		1.06131	0.967604
TRINITY_DN57961_c0_g2_i1	AT2G05990.2	1.05719			0.959404
TRINITY_DN68845_c27_g2_i6		1.05691	1.32334	0.899355	1.26931
TRINITY_DN62307_c0_g1_i10		1.05654
TRINITY_DN40043_c3_g7_i2		1.05604	0.896146	1.01769	0.906164
TRINITY_DN41783_c0_g4_i4	AT4G39470.1	1.0536	0.895206
TRINITY_DN48720_c0_g1_i1	AT4G15110.1	1.05186		1.08451	0.816264
TRINITY_DN43969_c1_g6_i1		1.05111	1.09176
TRINITY_DN32734_c0_g1_i1	AT1G19670.1	1.05072		0.460796
TRINITY_DN50818_c0_g1_i1	AT1G31130.1	1.0497	0.960912	-1.33876
TRINITY_DN52612_c1_g2_i1		1.04795	0.807341	-0.704917
TRINITY_DN59952_c0_g1_i1	AT1G33140.1	1.0457	0.747154
TRINITY_DN63584_c1_g1_i2		1.04452		-0.834562
TRINITY_DN65185_c1_g1_i3	AT3G53110.1	1.0437	0.856271		0.467045
TRINITY_DN35870_c1_g1_i2		1.04369	0.780804
TRINITY_DN66415_c0_g2_i1	AT4G09000.1	1.04248	0.989099	0.684332	0.706229
TRINITY_DN48919_c2_g1_i4	AT5G19750.1	1.04203	0.552306		0.383305
TRINITY_DN46259_c0_g2_i2	AT1G34350.1	1.04089
TRINITY_DN42107_c1_g1_i13		1.03996	1.36521
TRINITY_DN56652_c0_g1_i2	AT1G79620.1	1.03618	0.842898	1.40457	1.33037
TRINITY_DN52718_c1_g2_i2	AT2G44740.1	1.0361	1.23231
TRINITY_DN32109_c0_g1_i2	AT1G31335.1	1.03536	0.619928
TRINITY_DN64129_c0_g2_i16		1.03479
TRINITY_DN46362_c1_g1_i1	AT1G20020.1	1.03478
TRINITY_DN39361_c2_g1_i1	AT1G04680.1	1.03356		0.556729	0.402294
TRINITY_DN55861_c1_g2_i1	AT1G18650.2	1.0309
TRINITY_DN64328_c0_g1_i4	AT1G70940.1	1.03064	0.867477
TRINITY_DN48400_c0_g2_i8	AT3G52090.1	1.02943	0.907742	0.762666	0.656306
TRINITY_DN54972_c0_g2_i1	AT3G17170.1	1.02852
TRINITY_DN33483_c0_g1_i1	AT4G12420.2	1.02613
TRINITY_DN39585_c1_g2_i3	AT3G20880.1	1.02496	0.941537	0.884473	0.75179
TRINITY_DN54628_c0_g2_i1	AT3G42170.2	1.02177	1.09421
TRINITY_DN53313_c0_g5_i1		1.02097	0.85911
TRINITY_DN34997_c0_g1_i4	AT4G34419.1	1.02055
TRINITY_DN45054_c0_g2_i6	AT1G49390.1	1.01921			0.502006
TRINITY_DN52700_c1_g1_i2	AT3G25040.1	1.01842	1.01839		0.491973
TRINITY_DN59845_c1_g1_i1	AT3G24503.1	1.01823		0.750977	0.697321
TRINITY_DN54947_c0_g1_i7	AT1G07420.1	1.01591	1.11045
TRINITY_DN59490_c0_g3_i1	AT3G45630.2	1.01543	0.941122
TRINITY_DN44279_c1_g2_i1	AT1G07790.1	1.01533	0.551175	0.637015	0.342031
TRINITY_DN50024_c0_g4_i9		1.01527		1.46179	0.860335
TRINITY_DN39472_c0_g2_i3	AT2G36630.1	1.01359	0.862965		0.421012
TRINITY_DN35235_c1_g1_i6		1.01137	1.10406	0.769611
TRINITY_DN44537_c0_g1_i3	AT5G22580.1	1.00555	0.663205	0.616141	0.806393
TRINITY_DN61402_c0_g1_i2	AT1G05190.1	0.999823		0.549238	0.453699
TRINITY_DN55486_c2_g1_i6	AT4G12520.1	0.998134		0.563855
TRINITY_DN43526_c0_g2_i3	AT3G60210.1	0.995917	0.692092	0.458967	0.43344
TRINITY_DN65563_c0_g3_i4	AT2G32640.2	0.992588
TRINITY_DN63431_c0_g1_i3	AT1G17370.1	0.991792	0.919797
TRINITY_DN39671_c0_g6_i1		0.990591	0.974987	0.775919	0.969239
TRINITY_DN51515_c2_g1_i6	AT3G51680.1	0.99012
TRINITY_DN30814_c0_g1_i1		0.9897	0.5423	0.787628	0.544117
TRINITY_DN42901_c0_g1_i7	AT2G34460.1	0.989562	0.520068	0.756349	0.554015
TRINITY_DN42849_c0_g1_i11		0.989376		0.626113	0.660556
TRINITY_DN57369_c1_g2_i3	AT3G23805.1	0.988954	0.826137
TRINITY_DN44122_c0_g1_i4		0.985366	0.616809
TRINITY_DN54123_c0_g1_i5	AT3G59040.1	0.984404	0.793982	1.13349	0.932009
TRINITY_DN61538_c1_g1_i1	AT4G12330.1	0.983826
TRINITY_DN45813_c0_g2_i4		0.983799		0.823214	0.685107
TRINITY_DN45146_c4_g1_i3		0.983609	1.33432		1.06133
TRINITY_DN32657_c0_g2_i1	AT1G12663.1	0.982052
TRINITY_DN53845_c1_g2_i6		0.98095	0.918898
TRINITY_DN47044_c0_g1_i3	AT5G06290.1	0.98075	0.713876	0.439803	0.678282
TRINITY_DN35802_c0_g1_i8	AT2G15280.1	0.976844	0.578325
TRINITY_DN66363_c3_g5_i1		0.975551
TRINITY_DN59689_c0_g3_i1	AT1G25450.1	0.975137		0.670107	0.938905
TRINITY_DN57374_c1_g2_i1	AT2G18790.2	0.975116	1.36553	1.43669	1.36254
TRINITY_DN40940_c1_g1_i2	AT5G05080.4	0.971291		-0.612051
TRINITY_DN57561_c2_g5_i1	AT4G26210.2	0.969672
TRINITY_DN36199_c2_g1_i5		0.969523	1.14721
TRINITY_DN57961_c1_g2_i1	AT2G05990.2	0.969076			0.795331
TRINITY_DN45024_c1_g1_i2		0.96539	1.04558		0.696736
TRINITY_DN34670_c0_g3_i1	AT5G49740.2	0.964276	0.730609	0.493393	0.575782
TRINITY_DN53491_c0_g3_i1	AT1G04680.1	0.962899		0.822279	0.576868
TRINITY_DN54552_c0_g2_i1		0.962296	0.741449
TRINITY_DN32506_c0_g1_i4	AT3G04970.1	0.959476
TRINITY_DN48418_c0_g1_i3	AT5G45700.1	0.959268	0.601765		0.40643
TRINITY_DN54806_c0_g4_i12		0.958131	0.952918
TRINITY_DN41527_c0_g2_i4	AT1G48350.1	0.955816	0.521552	0.810949	0.590623
TRINITY_DN35771_c6_g1_i7		0.955282			0.335356
TRINITY_DN41271_c0_g2_i1		0.953184
TRINITY_DN62409_c2_g2_i5	AT4G10100.3	0.952958		0.625778
TRINITY_DN53585_c0_g1_i9	AT1G07370.1	0.952822	0.600311	-0.759127	-0.339523
TRINITY_DN38014_c0_g4_i2	AT5G59840.1	0.952743	0.767945
TRINITY_DN40712_c2_g1_i1	AT2G05620.2	0.951786	0.792942		0.27384
TRINITY_DN64825_c3_g2_i1		0.951514
TRINITY_DN52981_c1_g1_i3	AT4G02360.1	0.951296		0.544809	0.539877
TRINITY_DN45102_c3_g2_i2		0.950779	0.805227	0.661209	1.02732
TRINITY_DN59954_c0_g2_i7	AT3G03560.1	0.949161	0.937531	0.670195	0.572487
TRINITY_DN59845_c1_g2_i5	AT3G24503.1	0.94769			0.529921
TRINITY_DN56069_c1_g1_i1	AT2G14740.2	0.946059
TRINITY_DN56916_c0_g1_i1		0.945402	1.24969
TRINITY_DN33292_c0_g1_i1	AT1G11545.1	0.944622		0.536711
TRINITY_DN60902_c0_g2_i2		0.943366	1.1878	-0.866447
TRINITY_DN66958_c2_g3_i5	AT3G06550.3	0.943113	0.97846	0.837661	1.12306
TRINITY_DN55955_c0_g1_i13		0.942447	0.758832
TRINITY_DN62545_c2_g2_i1	AT1G50280.1	0.939486	0.635349
TRINITY_DN34424_c0_g1_i2	AT3G23890.1	0.939369	1.37341	0.640337	0.897981
TRINITY_DN53556_c3_g1_i1		0.937756	1.02021	-1.63916	-0.585767
TRINITY_DN57022_c0_g1_i3	AT4G30920.1	0.937087
TRINITY_DN56951_c3_g2_i4	AT5G13760.1	0.936882	0.754359	0.682358	0.8342
TRINITY_DN36831_c0_g1_i3	AT3G57450.1	0.936102
TRINITY_DN46625_c2_g1_i2		0.9312		0.536273	0.59471
TRINITY_DN62279_c1_g1_i7	AT3G24480.1	0.931022	1.21128		1.28096
TRINITY_DN68554_c1_g1_i30		0.930202
TRINITY_DN38192_c2_g2_i1		0.929941	0.831416
TRINITY_DN52823_c0_g1_i11	AT2G47240.3	0.929927	0.69825	0.791311	0.664505
TRINITY_DN66768_c2_g1_i4	AT2G44360.1	0.927777	0.710757
TRINITY_DN63895_c1_g1_i6	AT2G26900.1	0.927354	0.538767
TRINITY_DN58133_c0_g1_i4	AT5G32450.1	0.926294	0.726535		0.48856
TRINITY_DN66737_c2_g3_i11		0.926114		0.785175	0.752112
TRINITY_DN54006_c1_g6_i1		0.925844	0.894687		0.986931
TRINITY_DN51906_c0_g1_i4	AT5G05270.2	0.924884
TRINITY_DN49632_c1_g2_i6	AT2G24190.1	0.92458
TRINITY_DN64476_c1_g2_i3	AT3G09210.1	0.924351		0.935051	0.564074
TRINITY_DN62248_c3_g2_i2		0.923492			0.549251
TRINITY_DN43752_c1_g2_i8		0.922958	1.09249
TRINITY_DN37514_c2_g2_i17	AT4G15790.1	0.922624		-0.679199	-0.416383
TRINITY_DN53774_c0_g2_i7	AT4G30210.3	0.921186		0.437316	0.469692
TRINITY_DN61241_c1_g2_i1		0.917804	0.626283		0.674604
TRINITY_DN37769_c0_g1_i3	AT1G74040.1	0.915703	0.888535	0.59439	0.7141
TRINITY_DN33237_c0_g1_i3	AT5G57170.1	0.914496
TRINITY_DN59165_c0_g1_i3	AT3G11560.4	0.914111	0.876341	0.658122	0.817606
TRINITY_DN63626_c1_g4_i5	AT1G48520.2	0.914075	0.730908	0.66765	0.631618
TRINITY_DN51029_c3_g1_i1	AT3G17210.2	0.913576	1.01845	0.787601	0.864316
TRINITY_DN41370_c0_g1_i2	AT5G05580.2	0.912411		0.959293	0.879428
TRINITY_DN57201_c0_g2_i3	AT5G63050.1	0.911629
TRINITY_DN58349_c1_g2_i1	AT5G12940.1	0.909067	0.794745		0.756693
TRINITY_DN42645_c1_g1_i11	AT1G13570.3	0.908809	0.807269
TRINITY_DN41208_c1_g2_i5	AT5G03530.2	0.90463			0.502496
TRINITY_DN64515_c1_g4_i1	AT1G71720.2	0.902186			0.570266
TRINITY_DN36477_c2_g3_i4	AT2G28000.1	0.900755	0.713511	1.0241	0.864216
TRINITY_DN47155_c0_g1_i7	AT5G56500.2	0.898176	0.640407	0.616742	0.657779
TRINITY_DN60660_c0_g3_i1		0.897973			0.946907
TRINITY_DN50085_c0_g1_i10	AT2G47600.1	0.894379	0.63253		0.456055
TRINITY_DN31918_c0_g1_i1		0.894141			-0.467786
TRINITY_DN58517_c1_g2_i3	AT2G22920.4	0.893968
TRINITY_DN46564_c0_g2_i6	AT3G19270.2	0.893795		0.981506	0.860822
TRINITY_DN59043_c0_g1_i10	AT3G59550.1	0.893542	0.6231	0.624843	0.541063
TRINITY_DN38865_c0_g2_i3	AT5G03150.1	0.892589	0.529307	1.12013	0.877967
TRINITY_DN46914_c0_g2_i2		0.891296		1.20504	0.836697
TRINITY_DN65845_c0_g1_i9	AT2G47940.2	0.89111	0.598704		0.544768
TRINITY_DN39018_c0_g1_i14	AT2G29420.1	0.8895			-0.288682
TRINITY_DN44530_c0_g1_i7	AT5G54160.1	0.889129	0.606572	1.10892	0.735076
TRINITY_DN42369_c0_g1_i1	AT4G14750.1	0.888185		0.805806
TRINITY_DN62088_c0_g1_i4	AT5G06530.2	0.887883	1.0022	1.23992	1.09217
TRINITY_DN38006_c0_g2_i9	AT3G62910.1	0.88655		0.768753	0.558437
TRINITY_DN63627_c2_g2_i4	AT5G16990.1	0.886471			0.262816
TRINITY_DN38005_c1_g1_i3	AT4G36770.1	0.886078			0.300199
TRINITY_DN59931_c0_g3_i1	AT1G02150.1	0.88595	0.697812		0.323772
TRINITY_DN58844_c0_g1_i6	AT5G06600.2	0.885009	1.21129
TRINITY_DN44345_c1_g2_i1	AT5G11420.1	0.884894	0.677866	1.40929
TRINITY_DN50423_c0_g1_i2	AT3G59280.2	0.882224	0.788116	0.6169	0.752024
TRINITY_DN47451_c0_g1_i6	AT4G34260.1	0.881988		0.908063	0.744829
TRINITY_DN60690_c1_g1_i2	AT5G08720.1	0.878876		0.908917	0.766454
TRINITY_DN42255_c0_g1_i2		0.87862	0.871072	0.97728	1.42116
TRINITY_DN60393_c1_g2_i4		0.877894	1.15328	1.09045	0.955454
TRINITY_DN48220_c0_g1_i4	AT3G55120.1	0.876797		0.668882	1.02332
TRINITY_DN66885_c3_g2_i1		0.875831	1.27586		0.650178
TRINITY_DN47537_c0_g1_i4	AT3G44680.1	0.875804
TRINITY_DN67807_c6_g1_i5	AT2G32230.2	0.87488	0.726701	0.737409	0.79038
TRINITY_DN51032_c1_g3_i1	AT2G18790.1	0.874732	1.1394	1.06303	1.23581
TRINITY_DN43117_c0_g2_i3	AT5G55190.1	0.871957	0.555693	0.464361	0.492839
TRINITY_DN67862_c0_g1_i1	AT2G32560.1	0.869685
TRINITY_DN44473_c0_g2_i4	AT3G06610.1	0.865879	0.561177	0.347367	0.443655
TRINITY_DN67314_c1_g1_i14		0.86512	0.735715
TRINITY_DN45805_c1_g1_i1		0.864741	1.28517	0.507921	0.765101
TRINITY_DN52479_c1_g1_i2	AT2G20710.1	0.863229	0.858832	0.65943	0.579267
TRINITY_DN33812_c0_g3_i1		0.862428		0.511935	0.569203
TRINITY_DN37548_c0_g1_i3	AT4G25040.1	0.862376
TRINITY_DN39965_c0_g1_i2	AT3G56650.1	0.862158	0.579039	0.690763	0.603932
TRINITY_DN49782_c0_g1_i3	AT2G34410.2	0.86187	0.806261	0.542102	0.795636
TRINITY_DN47584_c1_g3_i5	AT4G21110.2	0.861226	0.700866	0.828983	0.583962
TRINITY_DN67351_c4_g1_i5	AT3G09560.4	0.860044	1.04457	0.499119	0.669505
TRINITY_DN67302_c1_g2_i2		0.858648
TRINITY_DN53018_c2_g1_i1	AT5G39000.1	0.856666	0.895731	0.530717	0.605254
TRINITY_DN52156_c1_g1_i5	AT3G13882.1	0.856149	0.701332	1.25131	0.984775
TRINITY_DN66741_c3_g2_i2	AT2G47240.4	0.855492	0.525444	0.90648	0.820717
TRINITY_DN55077_c0_g2_i1	AT1G71360.1	0.855439	0.804736		0.51797
TRINITY_DN52437_c0_g1_i10	AT1G02150.1	0.855136	0.655392		0.576691
TRINITY_DN43374_c2_g1_i2		0.85437	1.07032		0.47411
TRINITY_DN42823_c2_g4_i1	AT4G23160.3	0.852191	1.5499		0.601756
TRINITY_DN67743_c4_g1_i4	AT4G32410.1	0.850246		0.676295	0.680762
TRINITY_DN39412_c1_g1_i2		0.850048	0.870258
TRINITY_DN49337_c2_g1_i14	AT3G51700.1	0.84816
TRINITY_DN57165_c0_g2_i2	AT2G44730.1	0.847701	0.671936	0.743111	0.816047
TRINITY_DN51253_c0_g1_i5	AT1G11900.1	0.84711	0.992851
TRINITY_DN50818_c1_g1_i1	AT1G31130.1	0.846598	0.844122
TRINITY_DN59952_c0_g4_i1		0.846339	0.576931	-0.919315	-0.453807
TRINITY_DN30218_c1_g1_i3		0.845971
TRINITY_DN60396_c0_g1_i3	AT2G05990.2	0.843596
TRINITY_DN51271_c1_g5_i6	AT2G36680.2	0.843517
TRINITY_DN46472_c0_g1_i2		0.843196	0.835674
TRINITY_DN61534_c3_g1_i4	AT4G30620.1	0.842679		1.00906	0.890257
TRINITY_DN67779_c0_g4_i1	AT3G55120.1	0.842517		0.881786	0.894308
TRINITY_DN64940_c0_g2_i1	AT1G54385.3	0.84019	0.823284
TRINITY_DN62604_c0_g1_i1	AT3G53700.1	0.840061	0.854703	0.812803	0.963779
TRINITY_DN55068_c2_g5_i1	AT2G37220.1	0.839971	0.451865	0.645211	0.740762
TRINITY_DN32095_c0_g1_i1	AT4G22830.1	0.839796
TRINITY_DN58763_c0_g1_i1	AT1G65380.1	0.83808	1.11852		0.409228
TRINITY_DN68565_c2_g2_i3	AT2G42220.1	0.838066		0.601275	0.317913
TRINITY_DN59167_c0_g3_i5	AT3G08040.2	0.836257		1.04455	0.851104
TRINITY_DN35455_c1_g1_i11	AT5G09820.2	0.83538
TRINITY_DN57944_c0_g5_i2	AT2G25737.1	0.83458	0.611819	0.432455	0.40676
TRINITY_DN55089_c0_g1_i6	AT4G30950.1	0.834333		0.828676	0.694832
TRINITY_DN46403_c2_g1_i2	AT2G21350.1	0.834173	0.566566	0.681554	0.573506
TRINITY_DN36593_c1_g1_i3		0.833539		0.476768
TRINITY_DN34431_c0_g1_i2	AT5G22850.1	0.833445		0.741368	0.796847
TRINITY_DN68072_c4_g1_i2	AT2G28000.1	0.832583	0.526463	0.835842	0.800738
TRINITY_DN46485_c1_g2_i7		0.831604	0.615732	0.554307
TRINITY_DN47042_c2_g5_i1	AT4G26300.4	0.831327		0.943912	1.20043
TRINITY_DN54464_c1_g5_i1	AT5G20720.4	0.831164		0.625576	0.598538
TRINITY_DN60910_c2_g1_i5		0.830976		-0.861658
TRINITY_DN42171_c1_g1_i3	AT1G04680.1	0.829539
TRINITY_DN55517_c0_g5_i1	AT5G17630.1	0.82778
TRINITY_DN58237_c0_g3_i1	AT5G12470.1	0.825362	0.576738	1.16896	0.827293
TRINITY_DN60975_c0_g1_i5	AT2G28390.1	0.822551	0.752771	0.459614	0.507244
TRINITY_DN59502_c0_g1_i11	AT1G55340.1	0.82212			0.518437
TRINITY_DN39255_c5_g1_i4		0.821721	0.727994	0.764661	0.595705
TRINITY_DN68726_c3_g1_i1	AT4G28080.1	0.820942	0.761748	1.2535	1.22345
TRINITY_DN65071_c2_g1_i1		0.820233	0.576231	0.427117	0.484205
TRINITY_DN56647_c0_g4_i1		0.819609	1.2902	1.13619	1.27672
TRINITY_DN44676_c0_g1_i1	AT5G03290.1	0.818616	0.682311	0.646586	0.574592
TRINITY_DN38661_c4_g1_i5	AT3G60190.1	0.818594	0.570701	0.531797	0.595115
TRINITY_DN50689_c0_g1_i3	AT5G03500.7	0.818532	0.615361	0.840077	0.891357
TRINITY_DN42362_c0_g1_i1	AT4G28080.1	0.817297	1.03612	1.39383	1.18052
TRINITY_DN57944_c0_g3_i6	AT2G25737.1	0.813595	0.621833	0.494108	0.713287
TRINITY_DN43238_c2_g1_i6		0.81226	0.505149	0.607843
TRINITY_DN54385_c0_g3_i4	AT5G58250.1	0.810602	0.514744	0.724176	0.340117
TRINITY_DN34946_c0_g1_i6	AT4G21445.1	0.808992
TRINITY_DN55859_c0_g1_i4	AT3G57990.1	0.808529	0.637495		0.535101
TRINITY_DN55700_c0_g2_i6	AT3G11945.1	0.808383
TRINITY_DN53207_c1_g2_i8		0.806583	1.03567		1.2773
TRINITY_DN57668_c0_g2_i3	AT1G50430.1	0.806189	0.68034
TRINITY_DN44260_c4_g2_i1		0.805225
TRINITY_DN41912_c0_g1_i3	AT5G30510.1	0.804	0.660505		0.534999
TRINITY_DN41064_c0_g1_i8	AT5G11450.2	0.803297		0.595159	0.410072
TRINITY_DN51147_c0_g1_i4	AT1G08110.3	0.799727	0.470412	0.544945	0.422421
TRINITY_DN50779_c1_g3_i2	AT5G62720.1	0.798391			0.542791
TRINITY_DN36071_c0_g2_i7		0.797939	0.741638
TRINITY_DN54899_c1_g1_i2		0.797875		0.735786	0.485001
TRINITY_DN37854_c5_g2_i5	AT1G49975.1	0.79757
TRINITY_DN57642_c5_g1_i2	AT3G24590.1	0.796978		0.653997	0.549964
TRINITY_DN48220_c0_g3_i3	AT3G55120.1	0.793421	0.465886	0.482301	0.743884
TRINITY_DN43090_c2_g1_i2	AT2G35410.1	0.79289	0.613891
TRINITY_DN39824_c0_g2_i2	AT5G13020.3	0.792813	0.825682
TRINITY_DN41167_c0_g1_i4	AT1G29990.1	0.791533	0.54728
TRINITY_DN39489_c0_g1_i1	AT2G36570.1	0.789731	0.565464	0.627622	0.924728
TRINITY_DN67128_c2_g3_i2	AT1G04730.4	0.789417	0.866882		0.814409
TRINITY_DN41172_c1_g1_i1	AT2G19740.1	0.789005
TRINITY_DN32706_c2_g4_i5	AT3G09455.2	0.788843			-0.410144
TRINITY_DN53104_c0_g1_i5	AT5G47190.1	0.787246		0.388729	0.302839
TRINITY_DN37487_c0_g1_i2		0.785916		0.443281	0.329298
TRINITY_DN63695_c4_g1_i1	AT3G52150.2	0.783274		0.662382	0.83929
TRINITY_DN44975_c1_g1_i5	AT4G32410.1	0.782667			0.463494
TRINITY_DN57480_c1_g1_i13	AT5G44520.1	0.782123		0.475453	0.401922
TRINITY_DN62539_c0_g1_i2	AT3G02645.1	0.781906			0.306314
TRINITY_DN68446_c7_g1_i3		0.781447	0.724412	-0.567861
TRINITY_DN39630_c0_g1_i1	AT1G29850.1	0.781163	0.429924	0.408243	0.285395
TRINITY_DN39210_c2_g1_i5	AT5G21274.1	0.780792		-0.619515	-0.412414
TRINITY_DN33532_c0_g3_i2	AT2G20490.3	0.778462	0.612714		0.369353
TRINITY_DN47307_c0_g2_i6	AT2G44920.1	0.774368	0.626515
TRINITY_DN53709_c1_g2_i4	AT4G10180.1	0.774197	0.584514
TRINITY_DN38910_c1_g4_i2	AT5G45930.1	0.773243		0.711578	0.519972
TRINITY_DN53776_c0_g1_i2		0.772989	1.00136	0.984982	0.903587
TRINITY_DN37998_c1_g2_i4	AT5G27640.3	0.772916	0.805257		0.299603
TRINITY_DN47094_c0_g2_i7		0.77191	0.962634	0.409165	0.64831
TRINITY_DN49203_c3_g1_i2	AT3G54050.2	0.770109		1.08514	0.691989
TRINITY_DN37763_c1_g4_i1	AT2G31490.1	0.769589
TRINITY_DN66502_c2_g10_i1		0.767896	0.674049	0.53681
TRINITY_DN62616_c1_g1_i5	AT5G54160.1	0.767598		0.738393
TRINITY_DN54198_c0_g1_i1	AT4G26150.1	0.767377		0.638416	0.498027
TRINITY_DN62962_c0_g3_i1	AT1G76160.1	0.766099	0.481763	0.418215	0.502514
TRINITY_DN65723_c1_g1_i6	AT5G51670.2	0.765541	0.621023		0.482695
TRINITY_DN34217_c1_g3_i1	AT1G36050.2	0.761968		-0.987634
TRINITY_DN50592_c0_g4_i3	AT5G17690.2	0.761429	0.697473	0.886747	0.837717
TRINITY_DN33154_c0_g1_i1	AT5G06270.2	0.76029		0.483952
TRINITY_DN39359_c0_g4_i1	AT3G58050.1	0.758292	0.599333	0.96549	0.692023
TRINITY_DN64845_c1_g1_i2	AT4G01690.1	0.756155		0.769385	0.668409
TRINITY_DN37984_c0_g3_i3		0.755947	0.763176	0.95572	0.727445
TRINITY_DN45089_c1_g2_i5	AT4G24090.1	0.755172
TRINITY_DN35709_c0_g1_i1	AT1G49510.3	0.754842	0.624474
TRINITY_DN63173_c5_g1_i7	AT5G01750.2	0.754294	0.510795	0.945354	0.696032
TRINITY_DN39487_c1_g1_i3	AT3G51740.1	0.752778	0.71255
TRINITY_DN62658_c0_g1_i17	AT3G61220.1	0.752515	0.682846	0.589301	0.560015
TRINITY_DN60381_c1_g1_i5	AT1G77940.1	0.751948
TRINITY_DN52519_c0_g1_i1	AT3G02645.1	0.751693	0.498608
TRINITY_DN41298_c0_g1_i1	AT4G34215.2	0.750831		0.825429	0.633213
TRINITY_DN60228_c0_g1_i8	AT4G16110.1	0.750596	0.831325	0.767664	0.800294
TRINITY_DN41067_c0_g5_i2	AT3G15190.1	0.750078		0.513468	0.529078
TRINITY_DN49884_c0_g1_i4		0.749439	1.24382		1.05364
TRINITY_DN38974_c0_g2_i1	AT4G38790.1	0.749328	0.686106
TRINITY_DN63895_c1_g2_i2	AT2G26900.1	0.748948		0.417542	0.390456
TRINITY_DN52674_c0_g1_i2	AT5G67610.1	0.747854	0.726229	0.672645	0.54014
TRINITY_DN54584_c6_g2_i8	AT3G44890.1	0.74724		0.405564
TRINITY_DN60763_c0_g1_i7	AT1G50900.1	0.745241		0.452212	0.423808
TRINITY_DN46161_c0_g4_i2	AT3G12120.2	0.744657	0.445943	0.531108	0.559726
TRINITY_DN52030_c0_g1_i1	AT1G35670.1	0.744453	0.81357		0.625403
TRINITY_DN40746_c1_g2_i6	AT5G19220.1	0.743446		0.627813	0.490414
TRINITY_DN32301_c0_g1_i1	AT1G52220.1	0.74342
TRINITY_DN56159_c1_g5_i2	AT2G31560.3	0.74297	0.590138	0.673828
TRINITY_DN66014_c1_g1_i6	AT3G44820.1	0.742514	0.705929	0.489444	0.67845
TRINITY_DN62770_c0_g1_i7		0.74033	0.721574	1.27059	1.04381
TRINITY_DN50900_c2_g2_i1	AT2G33310.3	0.735585		0.556015
TRINITY_DN37195_c0_g1_i3	AT4G26220.1	0.732234
TRINITY_DN40830_c0_g1_i4	AT2G34860.2	0.730514	0.576093	0.887121	0.648365
TRINITY_DN34574_c2_g1_i1	AT5G58330.1	0.729944	0.419856	0.448706	0.313982
TRINITY_DN45423_c0_g3_i2	AT2G18110.1	0.72882		0.790192	0.787324
TRINITY_DN33349_c0_g1_i2		0.726648			-0.273287
TRINITY_DN58866_c1_g2_i2		0.724845	0.711882	0.60845	0.547708
TRINITY_DN50972_c8_g1_i1	AT5G06560.1	0.724444		0.531416	0.466787
TRINITY_DN50066_c3_g1_i14		0.723043	0.665856	0.560607
TRINITY_DN56156_c0_g2_i1	AT5G05010.2	0.721765		0.849139	0.649071
TRINITY_DN41067_c0_g2_i2	AT3G15190.1	0.721337		0.840968	0.476321
TRINITY_DN57763_c2_g1_i4	AT1G02150.1	0.717839		0.55952	0.531679
TRINITY_DN31961_c0_g1_i1	AT2G28410.1	0.716019	0.707423	0.900653	0.496339
TRINITY_DN68536_c0_g2_i1	AT5G57690.1	0.714054	0.588791	0.856658	0.612078
TRINITY_DN64827_c0_g1_i3		0.713766
TRINITY_DN47257_c0_g2_i1	AT1G47720.1	0.711549		0.426514	0.438996
TRINITY_DN56208_c1_g1_i3		0.711361	0.608826	0.715857	0.658421
TRINITY_DN35394_c1_g1_i6	AT5G06860.1	0.711345	0.675497
TRINITY_DN40393_c1_g3_i4	AT5G41020.1	0.709629	0.695934		0.466008
TRINITY_DN64751_c1_g2_i1	AT4G13430.1	0.709368	0.579686	0.761085	0.644247
TRINITY_DN47146_c0_g1_i2	AT3G63540.1	0.707257		1.08293	1.26181
TRINITY_DN33713_c0_g1_i4	AT3G54890.4	0.707116		0.446497
TRINITY_DN35712_c2_g1_i5	AT2G24090.1	0.707023		0.700411	0.588628
TRINITY_DN35394_c1_g3_i2	AT5G06860.1	0.706285	0.597668
TRINITY_DN47892_c1_g1_i2	AT1G03940.1	0.705073	0.403502	0.558412	0.66012
TRINITY_DN38344_c2_g1_i2	AT2G19520.1	0.704316	0.643228	1.17596	1.0093
TRINITY_DN61143_c0_g1_i2	AT2G39980.1	0.703397
TRINITY_DN57434_c1_g1_i11	AT5G19780.1	0.703048		0.723232	0.564025
TRINITY_DN37604_c0_g1_i9	AT3G48420.1	0.702177		0.333704	0.270885
TRINITY_DN48862_c0_g1_i1	AT4G25050.1	0.701171		0.612328	0.389199
TRINITY_DN38858_c2_g1_i9	AT4G13720.2	0.699702	0.5019	0.67145	0.452645
TRINITY_DN47814_c0_g1_i13	AT4G33110.2	0.69876	0.474171		0.218741
TRINITY_DN60836_c0_g1_i5	AT4G29840.1	0.698014		0.740968	0.72166
TRINITY_DN47066_c0_g1_i5	AT4G34100.2	0.697726	0.710401	0.549691	0.65091
TRINITY_DN54152_c4_g3_i1	AT5G17690.1	0.695504	0.652872
TRINITY_DN44012_c0_g1_i1	AT1G08200.1	0.694772	0.601251	1.10627	0.782383
TRINITY_DN42151_c1_g1_i13	AT4G02980.1	0.69448		0.627004	0.535755
TRINITY_DN37127_c0_g1_i6	AT4G34730.3	0.692967		0.640501	0.402013
TRINITY_DN39958_c0_g2_i1	AT5G25360.3	0.692706		0.496581	0.40226
TRINITY_DN50832_c1_g1_i1	AT2G44610.1	0.692302	0.484051	0.756834	0.715665
TRINITY_DN56740_c2_g1_i1	AT3G07410.1	0.689462		0.812198
TRINITY_DN55769_c0_g2_i5	AT1G15820.1	0.684429		0.80712	0.614321
TRINITY_DN31936_c0_g1_i2	AT5G07020.1	0.683769		0.622769	0.402104
TRINITY_DN40662_c1_g2_i1		0.683303
TRINITY_DN42527_c0_g1_i9	AT4G09320.1	0.679643			0.284166
TRINITY_DN51632_c0_g2_i3	AT1G45230.1	0.676431
TRINITY_DN44942_c2_g1_i1	AT5G57345.1	0.675087	0.525448
TRINITY_DN42755_c0_g1_i12	AT3G10050.1	0.675079		0.720849	0.703207
TRINITY_DN49192_c1_g1_i1	AT1G55490.5	0.674891		0.770429	0.684993
TRINITY_DN52803_c1_g1_i8	AT2G24060.1	0.674392		0.474654
TRINITY_DN47041_c1_g1_i3	AT2G27860.1	0.673896		0.560762	0.547858
TRINITY_DN59889_c1_g4_i1		0.673695	0.657646	-0.530824
TRINITY_DN33989_c1_g1_i4	AT2G35410.1	0.672719			0.457117
TRINITY_DN62906_c0_g2_i2	AT3G07270.1	0.670248
TRINITY_DN46317_c3_g1_i2	AT3G47560.1	0.67002	0.51945	0.864815	0.60078
TRINITY_DN32550_c0_g1_i1	AT5G39710.1	0.668133	0.774679		0.386455
TRINITY_DN46914_c0_g3_i2	AT3G44620.1	0.667998		0.895922	0.787672
TRINITY_DN38953_c1_g1_i4	AT4G03150.1	0.665488
TRINITY_DN53028_c0_g3_i2	AT5G16440.1	0.664228			0.424902
TRINITY_DN54385_c0_g1_i3	AT5G58250.1	0.663804		0.863541	0.549957
TRINITY_DN39783_c3_g2_i4	AT2G27710.3	0.663159		0.560052	0.313955
TRINITY_DN60289_c0_g2_i1	AT2G35920.3	0.659205	0.654691	0.840473	0.78061
TRINITY_DN52476_c0_g1_i1	AT4G28660.1	0.659137
TRINITY_DN41976_c0_g1_i1	AT3G03860.1	0.657852	0.792825	0.683114	0.756503
TRINITY_DN57513_c1_g1_i4	AT4G16143.2	0.657734	0.642293	0.856076	0.754503
TRINITY_DN48310_c1_g4_i2	AT2G47590.1	0.657632		0.745297	0.7786
TRINITY_DN45908_c1_g1_i13	AT5G23310.1	0.655715		0.620956	0.399143
TRINITY_DN67307_c3_g1_i12		0.655622	0.701105	-0.524998
TRINITY_DN54322_c1_g2_i7	AT2G34470.1	0.654616		0.669165	0.493529
TRINITY_DN63735_c4_g2_i3	AT5G59320.1	0.654261		0.675851	0.475958
TRINITY_DN50402_c0_g5_i2		0.651858		0.563903	0.374576
TRINITY_DN65886_c0_g2_i7	AT1G08130.1	0.651198	0.736327	0.50893	0.731679
TRINITY_DN56875_c0_g2_i4	AT5G20720.4	0.649581
TRINITY_DN68565_c2_g1_i6	AT2G42220.1	0.649334
TRINITY_DN36306_c0_g1_i4	AT5G21140.1	0.646884		0.585115	0.451266
TRINITY_DN68536_c0_g1_i2	AT4G30340.2	0.646218		0.921774	0.754552
TRINITY_DN37684_c4_g1_i1	AT5G63310.1	0.64569
TRINITY_DN54561_c7_g1_i4	AT5G56350.1	0.645292		0.98215	0.790285
TRINITY_DN33917_c0_g2_i4	AT3G42170.2	0.641448
TRINITY_DN44711_c0_g3_i1	AT3G59200.2	0.640785	0.695671		0.390685
TRINITY_DN41050_c2_g5_i2	AT3G02190.1	0.640179
TRINITY_DN50522_c0_g1_i8	AT3G06720.2	0.636955	0.568536	0.769507	0.85405
TRINITY_DN67257_c4_g2_i2	AT5G51200.2	0.636831	0.838467		0.680245
TRINITY_DN50687_c2_g1_i1	AT3G12930.1	0.635006		0.505002	0.277809
TRINITY_DN54028_c0_g2_i15	AT4G38800.1	0.634614
TRINITY_DN48151_c1_g3_i1	AT3G06680.1	0.634041		0.557461
TRINITY_DN39088_c0_g1_i9	AT2G31840.2	0.632476		0.374063
TRINITY_DN56380_c0_g2_i1	AT1G21600.2	0.626188
TRINITY_DN52968_c1_g1_i2		0.62613		0.742744	0.579906
TRINITY_DN57062_c1_g2_i1	AT2G36460.3	0.622158		0.407353	0.58463
TRINITY_DN34582_c1_g1_i17	AT3G45980.1	0.622095		-0.422997	-0.348704
TRINITY_DN32549_c0_g1_i1	AT1G05190.1	0.621245		0.692745	0.406401
TRINITY_DN35528_c0_g1_i1	AT3G50070.1	0.620016			-0.460203
TRINITY_DN61450_c0_g3_i3	AT3G63190.1	0.618819		0.591899	0.404266
TRINITY_DN43773_c0_g1_i1	AT3G16240.1	0.61826			0.261581
TRINITY_DN63116_c0_g1_i5	AT3G48110.1	0.611465		0.637418	0.51465
TRINITY_DN65248_c1_g1_i5	AT5G08650.1	0.611139		0.810648	0.666124
TRINITY_DN67507_c4_g2_i4	AT2G19930.1	0.611052	0.769788	0.464289	0.438434
TRINITY_DN57486_c0_g1_i1	AT5G43745.1	0.610102
TRINITY_DN50473_c1_g1_i1	AT4G24750.1	0.608511		0.36462
TRINITY_DN43227_c0_g2_i2	AT5G27720.1	0.608167	0.397306		0.286778
TRINITY_DN35270_c0_g4_i1	AT5G48580.1	0.607454
TRINITY_DN44180_c1_g1_i1	AT5G36210.1	0.606948		0.595853	0.599419
TRINITY_DN51040_c0_g1_i5	AT5G46150.2	0.606222		0.578607	0.494431
TRINITY_DN47299_c0_g1_i1	AT1G78370.1	0.604783
TRINITY_DN47420_c0_g1_i6	AT1G64770.1	0.603442		0.615166	0.35253
TRINITY_DN37476_c0_g1_i10	AT5G40950.1	0.601972
TRINITY_DN57681_c1_g3_i1	AT3G58460.1	0.601393	0.608714		0.489066
TRINITY_DN46928_c0_g4_i1	AT4G21105.3	0.601011		0.433525	0.232337
TRINITY_DN39866_c1_g1_i4	AT5G54770.1	0.600414		0.521607	0.424002
TRINITY_DN49454_c0_g3_i1	AT2G43030.1	0.598858		0.973475	0.688186
TRINITY_DN54821_c2_g2_i1	AT5G26667.4	0.596255		0.611417	0.407453
TRINITY_DN44096_c1_g1_i4	AT3G45190.1	0.594515	0.726705	0.704748	0.77219
TRINITY_DN48526_c0_g1_i14	AT1G13270.1	0.591528		0.447715	0.262472
TRINITY_DN62127_c0_g2_i1	AT4G04940.1	0.590419		0.738444	0.985132
TRINITY_DN52544_c0_g3_i4	AT3G60540.3	0.587453
TRINITY_DN47633_c0_g1_i5	AT3G22600.1	0.585972		0.900122	0.646364
TRINITY_DN47106_c0_g2_i3	AT2G36250.3	0.585877
TRINITY_DN42816_c0_g1_i9	AT1G07320.2	0.585676		0.746326	0.690689
TRINITY_DN46246_c0_g1_i7	AT1G17650.2	0.585083		0.727273	0.410488
TRINITY_DN67070_c4_g2_i3	AT4G29060.2	0.58466	0.447338	0.906218	0.7125
TRINITY_DN57034_c0_g3_i1	AT5G14320.1	0.582791		0.689511	0.559848
TRINITY_DN54663_c0_g1_i11	AT5G03070.1	0.582296	0.509381	0.546133	0.652562
TRINITY_DN45998_c0_g1_i1	AT3G09720.2	0.581426		0.377293
TRINITY_DN34638_c0_g1_i2	AT1G10960.1	0.580757			0.305669
TRINITY_DN61904_c1_g2_i3	AT3G16140.1	0.578537		1.24332	0.898452
TRINITY_DN33722_c1_g6_i1	AT1G29070.1	0.57183		0.463391	0.40067
TRINITY_DN48656_c0_g3_i1	AT5G19220.1	0.571297		0.810142	0.632438
TRINITY_DN53155_c0_g2_i5		0.570544		0.733968	0.397332
TRINITY_DN64187_c0_g1_i5		0.570049	0.481817
TRINITY_DN68166_c4_g2_i2	AT3G07160.1	0.570007	0.717624	0.486882	0.733992
TRINITY_DN33323_c0_g1_i2	AT5G65220.1	0.568667		0.704799	0.402384
TRINITY_DN66277_c2_g1_i2	AT3G12810.2	0.5666	0.983323	0.937374	1.07447
TRINITY_DN54708_c0_g3_i6	AT1G52340.1	0.566139		0.434258
TRINITY_DN67648_c3_g1_i1		0.565161		0.755846	0.46995
TRINITY_DN40990_c4_g1_i1	AT4G13590.1	0.564998
TRINITY_DN49770_c1_g3_i8	AT3G56070.2	0.564242		0.445475
TRINITY_DN41897_c0_g2_i8	AT2G44065.3	0.563801		0.686288	0.460185
TRINITY_DN52013_c2_g2_i11	AT1G09815.1	0.561208
TRINITY_DN38762_c0_g1_i1	AT3G60370.1	0.560636
TRINITY_DN32684_c0_g1_i3	AT5G51110.2	0.559163		0.444751
TRINITY_DN49675_c0_g1_i13	AT2G37220.1	0.559111		0.469278	0.376072
TRINITY_DN32338_c0_g1_i1	AT5G15760.1	0.558583
TRINITY_DN47950_c0_g1_i1	AT3G10230.1	0.556649			0.282506
TRINITY_DN37774_c2_g1_i12	AT5G14520.1	0.55571	0.572272	0.799521	0.65142
TRINITY_DN61590_c1_g2_i7	AT3G12480.1	0.555696		0.570695	0.602763
TRINITY_DN35136_c0_g1_i1	AT5G22740.1	0.554425	0.502973
TRINITY_DN39514_c3_g3_i6	AT1G61520.3	0.554021		0.666647	0.402693
TRINITY_DN60109_c1_g2_i3	AT3G11910.4	0.55151	0.486021	0.602486	0.665039
TRINITY_DN49013_c0_g1_i10	AT1G35680.1	0.550784		0.360361	0.29309
TRINITY_DN52973_c1_g1_i1	AT4G13940.4	0.548529		0.853541	0.942216
TRINITY_DN61904_c1_g1_i1	AT1G52230.1	0.548126		1.08799	0.868097
TRINITY_DN45570_c0_g1_i1	AT1G53210.1	0.542619			0.407088
TRINITY_DN63531_c3_g1_i4	AT3G59890.2	0.539224		0.409148
TRINITY_DN58013_c2_g2_i4	AT1G69530.2	0.538212		0.409856
TRINITY_DN46904_c1_g1_i4	AT1G17180.1	0.538034		0.503125
TRINITY_DN40765_c2_g3_i6	AT3G04830.1	0.536616		0.710682	0.428206
TRINITY_DN54665_c0_g1_i1	AT5G55220.1	0.532612		0.664934	0.411941
TRINITY_DN44718_c0_g1_i2	AT2G20890.1	0.529129
TRINITY_DN34204_c0_g1_i1	AT5G16710.1	0.524368
TRINITY_DN63466_c3_g4_i7	AT1G54250.1	0.524119	0.496672	0.374457	0.352016
TRINITY_DN33730_c1_g1_i9	AT5G28060.1	0.523135
TRINITY_DN41804_c3_g1_i6	AT2G33450.1	0.521619
TRINITY_DN47193_c1_g1_i3	AT2G43790.1	0.519687	0.410382	0.404676	0.592731
TRINITY_DN46633_c1_g1_i4	AT1G65980.1	0.518745		0.584003	0.540908
TRINITY_DN45540_c0_g1_i16	AT5G03880.1	0.517904		0.722398	0.543348
TRINITY_DN56922_c0_g1_i4	AT2G24270.2	0.517554		1.05381	0.839434
TRINITY_DN65770_c0_g1_i3	AT2G25170.2	0.51676	0.709263	0.865547	0.81118
TRINITY_DN44105_c1_g3_i21	AT3G62120.3	0.505869	0.363679	0.708049	0.621874
TRINITY_DN37204_c0_g1_i1	AT3G54090.1	0.502213		0.688017	0.537506
TRINITY_DN53380_c2_g1_i1	AT3G57080.1	0.501686
TRINITY_DN60381_c1_g2_i1	AT1G36240.1	0.500423
TRINITY_DN58967_c0_g1_i3	AT5G63420.1	0.4975		0.791341	0.577051
TRINITY_DN37809_c0_g1_i2	AT4G24770.2	0.49553		0.325178	0.216227
TRINITY_DN48522_c0_g3_i1	AT3G52300.1	0.49526		0.553142	0.362168
TRINITY_DN43600_c1_g1_i3	AT2G32300.1	0.493779		0.852653	0.614275
TRINITY_DN63973_c1_g1_i4	AT2G27600.1	0.489941		0.346152	0.484331
TRINITY_DN68452_c3_g1_i2	AT4G34830.1	0.488308		0.577157	0.431472
TRINITY_DN46735_c0_g1_i1	AT5G54270.1	0.481774		0.467425
TRINITY_DN54295_c1_g2_i3	AT2G27860.1	0.476779		0.950684	0.794758
TRINITY_DN41779_c1_g1_i3	AT1G51510.1	0.443386		0.54628	0.323691
TRINITY_DN59333_c0_g1_i5	AT4G27960.1	-0.454705	-0.409503		-0.230901
TRINITY_DN56717_c0_g1_i11	AT5G62190.1	-0.465306	-0.443841
TRINITY_DN62570_c1_g2_i1	AT1G53310.3	-0.478808		0.419188	0.44291
TRINITY_DN68478_c7_g1_i1	AT1G31280.1	-0.481425
TRINITY_DN54812_c1_g2_i1	AT3G20770.1	-0.486214	-0.395396
TRINITY_DN47872_c0_g1_i5	AT5G40370.1	-0.488556	-0.494463
TRINITY_DN58307_c1_g5_i2	AT3G52560.1	-0.489586	-0.621136		-0.426494
TRINITY_DN33139_c0_g1_i3	AT4G39330.2	-0.490115	-0.50738
TRINITY_DN44114_c2_g1_i7	AT3G23780.2	-0.490826
TRINITY_DN62152_c2_g1_i1	AT4G05320.7	-0.491206
TRINITY_DN60392_c1_g3_i4	AT5G45650.2	-0.493382			0.320668
TRINITY_DN42979_c3_g2_i1		-0.497486		0.45672	0.340524
TRINITY_DN60303_c1_g3_i1	AT5G19440.1	-0.498687	-0.477891
TRINITY_DN63340_c0_g1_i1	AT5G62530.1	-0.501467	-0.612497
TRINITY_DN61411_c0_g3_i3	AT3G58970.1	-0.503208	-0.481673
TRINITY_DN52746_c0_g2_i2	AT1G10630.2	-0.504237
TRINITY_DN47782_c1_g1_i10		-0.50615
TRINITY_DN48302_c0_g1_i7	AT1G79450.2	-0.506971
TRINITY_DN50760_c0_g3_i1	AT5G10980.1	-0.512458			-0.330347
TRINITY_DN53979_c1_g2_i4	AT1G10970.2	-0.514292		-0.390691
TRINITY_DN61149_c1_g3_i6	AT3G10410.1	-0.520247	-0.556569	-0.26964	-0.296453
TRINITY_DN62152_c3_g1_i3	AT4G05320.7	-0.524683
TRINITY_DN60774_c3_g1_i5	AT3G09200.1	-0.527409	-0.788049	-0.387682	-0.426928
TRINITY_DN62981_c0_g1_i7	AT1G51680.3	-0.528525	-0.473102
TRINITY_DN59799_c0_g4_i2	AT3G17800.1	-0.528626
TRINITY_DN58167_c3_g2_i3	AT3G16640.1	-0.533555	-0.516936	-0.372447	-0.367609
TRINITY_DN61377_c1_g2_i4	AT4G05160.1	-0.535536	-0.676351
TRINITY_DN50946_c3_g1_i7	AT2G09990.1	-0.538489	-0.640693	0.300547
TRINITY_DN67661_c3_g2_i2	AT5G56030.2	-0.538813
TRINITY_DN39021_c0_g1_i7	AT1G29260.1	-0.539498
TRINITY_DN57986_c0_g2_i5	AT5G14780.1	-0.542179	-0.554491
TRINITY_DN57628_c1_g1_i1	AT4G05050.3	-0.543466
TRINITY_DN53150_c0_g1_i2	AT1G03900.1	-0.544866
TRINITY_DN46294_c0_g1_i5	AT4G14430.1	-0.546958	-0.589359
TRINITY_DN35367_c0_g1_i1	AT5G02500.2	-0.549415
TRINITY_DN34301_c1_g1_i1	AT5G56000.1	-0.550081
TRINITY_DN53094_c0_g1_i1		-0.553876
TRINITY_DN47945_c2_g1_i3	AT1G70160.1	-0.553917
TRINITY_DN66897_c2_g2_i1	AT1G56070.3	-0.55504	-0.447517	-0.234762
TRINITY_DN33630_c0_g2_i2	AT1G31280.1	-0.556528
TRINITY_DN59552_c1_g1_i1	AT1G28360.1	-0.558412
TRINITY_DN62657_c0_g5_i1	AT1G70890.1	-0.558509	-0.840478	-0.426528	-0.67251
TRINITY_DN30551_c0_g1_i5	AT4G19210.1	-0.559202	-0.488016	-0.3974	-0.341411
TRINITY_DN67325_c0_g2_i4		-0.56301		0.443697	0.563225
TRINITY_DN59693_c0_g1_i6	AT5G54510.1	-0.564309
TRINITY_DN54021_c3_g5_i2	AT5G56010.1	-0.564748	-0.455856
TRINITY_DN50643_c1_g2_i8	AT4G05320.7	-0.566524
TRINITY_DN55167_c1_g2_i2	AT3G02310.1	-0.568219	-0.667247		-0.406357
TRINITY_DN35692_c0_g1_i14	AT4G28190.1	-0.569087			-0.75183
TRINITY_DN41131_c4_g3_i1	AT1G80070.1	-0.569875		0.39266	0.313274
TRINITY_DN53831_c2_g1_i1	AT5G42190.1	-0.573488	-0.544424		-0.280796
TRINITY_DN36105_c3_g1_i7	AT4G05390.1	-0.573764	-0.725228
TRINITY_DN55633_c0_g1_i1	AT1G18950.3	-0.573882
TRINITY_DN54153_c2_g2_i8	AT4G05050.3	-0.57398
TRINITY_DN61136_c0_g1_i11	AT1G69620.1	-0.574199	-0.769789		-0.501009
TRINITY_DN56730_c0_g1_i5	AT1G60420.1	-0.575407		-0.302722	-0.456943
TRINITY_DN67558_c1_g1_i10		-0.576151	-0.768043		-0.346963
TRINITY_DN50760_c0_g4_i2	AT5G10980.1	-0.57711			-0.336521
TRINITY_DN54317_c0_g3_i3	AT4G26840.1	-0.577278		-0.440286	-0.325671
TRINITY_DN63162_c1_g2_i1	AT1G56070.3	-0.577394		0.363016	0.308608
TRINITY_DN65106_c0_g1_i1	AT1G63980.2	-0.578448	-0.584512		-0.281398
TRINITY_DN60352_c0_g2_i3	AT3G61490.4	-0.580758	-0.47611
TRINITY_DN42315_c5_g2_i3	AT3G56490.1	-0.581492	-0.64907
TRINITY_DN59848_c0_g1_i7	AT3G12360.1	-0.58319
TRINITY_DN47826_c0_g2_i2	AT4G15000.2	-0.586458	-0.651245
TRINITY_DN36910_c0_g2_i6	AT4G37800.1	-0.587962
TRINITY_DN34045_c0_g1_i2	AT1G31280.1	-0.588314
TRINITY_DN50930_c1_g2_i16	AT3G07160.3	-0.591671
TRINITY_DN48830_c0_g1_i5	AT1G11910.1	-0.592736	-0.468092
TRINITY_DN58167_c3_g3_i2	AT3G16640.1	-0.595963	-0.496898
TRINITY_DN34301_c1_g3_i7	AT5G56000.1	-0.597835	-0.463974
TRINITY_DN65059_c1_g1_i1		-0.598417	-0.50547		0.487239
TRINITY_DN68353_c5_g4_i2	AT5G42950.1	-0.600022
TRINITY_DN47271_c1_g4_i3	AT3G22440.1	-0.600651		0.935182	0.675031
TRINITY_DN63913_c0_g5_i1	AT1G60420.1	-0.600858			-0.517514
TRINITY_DN56393_c1_g1_i3	AT5G52640.1	-0.601844			-0.307564
TRINITY_DN34301_c1_g6_i1	AT5G56030.1	-0.60212	-0.486944
TRINITY_DN41257_c0_g2_i1		-0.603517	-0.699281		-0.587359
TRINITY_DN47729_c0_g9_i1	AT3G12580.1	-0.60514	-0.468527
TRINITY_DN42330_c0_g1_i2		-0.605315			0.356213
TRINITY_DN63051_c0_g1_i1	AT4G00400.1	-0.606019	-0.450661
TRINITY_DN48566_c0_g1_i1	AT4G05320.7	-0.60639
TRINITY_DN56742_c1_g1_i9	AT3G07160.1	-0.608652	-0.459875	-0.45131	-0.278723
TRINITY_DN63144_c0_g2_i3	AT5G60790.1	-0.610374	-0.591369
TRINITY_DN52709_c0_g2_i3		-0.61049	-0.501806	-0.364015	-0.290393
TRINITY_DN35367_c1_g1_i1	AT5G02500.2	-0.613104
TRINITY_DN64065_c0_g3_i3		-0.61318
TRINITY_DN60577_c0_g3_i4	AT5G05480.1	-0.615186		0.433634	0.451044
TRINITY_DN67661_c2_g2_i1	AT5G56030.1	-0.618137	-0.452545
TRINITY_DN38688_c2_g2_i2	AT4G16765.6	-0.618579	-0.523747
TRINITY_DN66564_c4_g2_i3	AT2G01050.1	-0.619236		-0.566479
TRINITY_DN50915_c1_g2_i2	AT3G52590.1	-0.6253
TRINITY_DN58185_c0_g4_i2	AT1G73030.1	-0.629212
TRINITY_DN54803_c1_g3_i2	AT1G26880.1	-0.632573	-0.837694		-0.28617
TRINITY_DN62052_c2_g2_i4		-0.634445	-0.658252
TRINITY_DN64934_c1_g3_i2	AT3G26040.1	-0.63454	-0.701476		-0.395295
TRINITY_DN46581_c0_g3_i1	AT5G62530.1	-0.635229	-0.689994
TRINITY_DN50915_c1_g3_i3	AT4G05050.3	-0.635501			-0.321862
TRINITY_DN67570_c1_g1_i1		-0.63689		-0.644375
TRINITY_DN39852_c0_g1_i1	AT3G53160.1	-0.637819	-0.634944
TRINITY_DN55611_c1_g1_i4	AT4G05320.7	-0.638047	-0.540062
TRINITY_DN64660_c3_g1_i4	AT5G56760.1	-0.639375		0.43762
TRINITY_DN46826_c2_g1_i2	AT5G02500.1	-0.64167
TRINITY_DN65868_c2_g1_i12	AT5G10770.1	-0.643719	-0.631891
TRINITY_DN61167_c0_g4_i1	AT2G01050.1	-0.644009	-0.513332
TRINITY_DN65160_c3_g4_i1		-0.644935	-0.600598
TRINITY_DN51313_c0_g3_i5	AT5G08680.1	-0.645331		0.837235	0.547578
TRINITY_DN56667_c0_g1_i3	AT5G49740.1	-0.645792		-0.361891	-0.236756
TRINITY_DN37580_c1_g2_i6	AT2G35530.1	-0.646422
TRINITY_DN49633_c0_g2_i4		-0.64987			-0.399581
TRINITY_DN56594_c0_g2_i4	AT2G22500.1	-0.652375	-0.556573
TRINITY_DN47534_c5_g4_i1	AT3G02790.1	-0.655195	-0.527986		-0.253225
TRINITY_DN53349_c1_g3_i3	AT3G12580.1	-0.656223
TRINITY_DN44978_c6_g1_i4	AT1G76560.1	-0.659982	-0.759046
TRINITY_DN50426_c0_g1_i1	AT3G12490.1	-0.661018	-0.643612		-0.308407
TRINITY_DN52083_c1_g1_i14	AT5G10510.6	-0.662186	-0.615168
TRINITY_DN50426_c0_g3_i1	AT3G12490.2	-0.664678			-0.397315
TRINITY_DN48023_c4_g2_i2	AT5G02500.1	-0.664788
TRINITY_DN43054_c1_g2_i3	AT1G56070.3	-0.666679
TRINITY_DN40086_c3_g3_i2		-0.66836	-0.653057		-0.330662
TRINITY_DN60214_c1_g5_i1	AT1G14920.1	-0.669943
TRINITY_DN50042_c0_g1_i3	AT5G56030.1	-0.673557	-0.675509
TRINITY_DN68367_c4_g1_i3	AT3G01750.2	-0.675453
TRINITY_DN61491_c1_g2_i2	AT5G02870.2	-0.676503	-0.555366
TRINITY_DN43621_c1_g3_i1	AT3G21760.1	-0.676699	-0.64327		-0.323197
TRINITY_DN60171_c1_g2_i6	AT5G04740.1	-0.67687
TRINITY_DN39657_c1_g1_i6		-0.6776	-0.580271		-0.346626
TRINITY_DN65160_c3_g3_i1	AT1G62660.2	-0.678189	-0.790309		-0.502464
TRINITY_DN34656_c1_g1_i2	AT3G27010.2	-0.680102		-0.55585	-0.554647
TRINITY_DN49313_c0_g2_i2	AT2G03890.2	-0.680456	-0.536825		-0.267916
TRINITY_DN38002_c0_g1_i9		-0.682233
TRINITY_DN58243_c0_g1_i1	AT4G05320.7	-0.684055
TRINITY_DN58860_c0_g1_i2	AT5G43060.1	-0.686637
TRINITY_DN46505_c1_g6_i4	AT2G33150.1	-0.687097
TRINITY_DN68792_c12_g2_i2	AT5G64270.1	-0.689544
TRINITY_DN36215_c0_g1_i3		-0.694638		-0.463279	-0.55407
TRINITY_DN66740_c1_g1_i11	AT1G48410.1	-0.694782
TRINITY_DN29569_c0_g1_i1		-0.695337	-0.795862		-0.426467
TRINITY_DN40523_c0_g1_i1	AT1G12370.2	-0.697925	-0.584396	-0.538342	-1.00513
TRINITY_DN33537_c0_g1_i3		-0.69843	-0.659306	-0.692319
TRINITY_DN63144_c0_g1_i2	AT5G60790.1	-0.69861	-0.750467	-0.338033
TRINITY_DN47132_c5_g2_i2	AT1G50660.1	-0.701146
TRINITY_DN64291_c1_g3_i1	AT4G38510.4	-0.703646	-0.57155
TRINITY_DN53422_c0_g1_i4	AT2G03890.1	-0.704552
TRINITY_DN62888_c4_g1_i5	AT5G02500.2	-0.705551
TRINITY_DN48120_c0_g4_i3		-0.706308	-0.665904	-0.592253	-0.525624
TRINITY_DN47729_c0_g5_i1	AT3G12580.1	-0.707458	-0.515535
TRINITY_DN44252_c2_g1_i6	AT5G41560.1	-0.708732
TRINITY_DN51406_c1_g1_i1	AT5G09890.2	-0.709087
TRINITY_DN60326_c0_g1_i3	AT5G07280.1	-0.709604
TRINITY_DN41493_c0_g2_i5	AT4G35920.5	-0.712301	-0.595205
TRINITY_DN66683_c2_g1_i1	AT4G12280.1	-0.717242
TRINITY_DN42003_c1_g1_i2	AT4G05320.7	-0.717304		0.427568
TRINITY_DN37234_c0_g2_i8	AT5G54160.1	-0.717409	-0.58717
TRINITY_DN65481_c2_g1_i1	AT5G40010.1	-0.718853
TRINITY_DN47934_c0_g1_i6	AT4G33865.1	-0.720353	-0.741743		-0.477421
TRINITY_DN40524_c1_g5_i2	AT4G05320.7	-0.723168
TRINITY_DN55276_c2_g2_i4		-0.727512	-0.741312
TRINITY_DN67661_c3_g1_i1	AT5G56030.1	-0.729951	-0.678499
TRINITY_DN34574_c3_g2_i1	AT2G42010.1	-0.730267	-0.706118
TRINITY_DN63051_c0_g3_i1	AT1G01610.1	-0.731806	-0.52911
TRINITY_DN48385_c0_g1_i6		-0.73497		-0.487812	-0.639716
TRINITY_DN48448_c1_g3_i3		-0.735851			-0.565049
TRINITY_DN62671_c0_g3_i1	AT3G11410.1	-0.737534	-0.41133
TRINITY_DN43782_c4_g1_i4		-0.739828			-0.484079
TRINITY_DN52039_c0_g1_i4	AT1G75820.1	-0.742088
TRINITY_DN56150_c0_g1_i3	AT5G19290.1	-0.742113	-0.594286
TRINITY_DN34301_c0_g1_i1	AT5G56030.2	-0.742464	-0.731865
TRINITY_DN36534_c1_g3_i1	AT1G11950.3	-0.744523
TRINITY_DN41586_c5_g1_i4		-0.746844	-0.865979	-0.605609	-0.609684
TRINITY_DN48703_c1_g3_i3	AT3G05500.1	-0.749414	-0.600631		-0.43653
TRINITY_DN67997_c2_g1_i1	AT4G16380.1	-0.750469	-0.820916		-0.402173
TRINITY_DN37812_c0_g1_i3	AT5G56030.1	-0.750538	-0.684687
TRINITY_DN63892_c0_g4_i2	AT2G37150.9	-0.752493
TRINITY_DN50026_c0_g1_i7	AT3G01860.1	-0.753351	-0.755228
TRINITY_DN61011_c1_g3_i3	AT1G01630.1	-0.756991
TRINITY_DN49248_c4_g1_i1	AT4G16190.1	-0.757523
TRINITY_DN60113_c1_g3_i1		-0.757964
TRINITY_DN41601_c0_g1_i2	AT3G11580.1	-0.758891			-0.501126
TRINITY_DN52855_c0_g2_i4		-0.759393
TRINITY_DN55094_c0_g5_i1		-0.759972
TRINITY_DN48023_c1_g1_i1	AT3G12580.1	-0.761373
TRINITY_DN41043_c0_g1_i1		-0.762417	-0.431469	-0.308644	-0.609315
TRINITY_DN61226_c1_g3_i1	AT2G33150.1	-0.762648
TRINITY_DN48823_c0_g1_i3	AT4G17800.1	-0.766246
TRINITY_DN45969_c1_g1_i2		-0.770564	-0.615301
TRINITY_DN59274_c2_g2_i2	AT5G44320.1	-0.777252		0.70835
TRINITY_DN59656_c0_g4_i2	AT5G20620.2	-0.777586
TRINITY_DN56593_c0_g1_i1	AT4G24210.1	-0.780694	-0.537069		-0.415809
TRINITY_DN61406_c2_g2_i2	AT2G22900.1	-0.789384
TRINITY_DN50569_c0_g1_i1	AT1G55200.4	-0.789435	-0.989333	-0.751989	-0.759895
TRINITY_DN59560_c1_g5_i3		-0.789476		-0.542076	-1.32012
TRINITY_DN54702_c0_g2_i1	AT2G23090.1	-0.79329	-0.613254	-0.288463	-0.436316
TRINITY_DN68033_c1_g2_i5		-0.795406		0.388574
TRINITY_DN52664_c3_g6_i7		-0.803144		0.799323
TRINITY_DN43744_c1_g1_i3		-0.807275
TRINITY_DN33054_c0_g1_i3	AT5G28010.2	-0.810337	-0.884787		-0.490389
TRINITY_DN48261_c2_g4_i1	AT3G44260.1	-0.811037	-0.820003
TRINITY_DN67939_c2_g2_i1	AT4G05320.7	-0.812521
TRINITY_DN46552_c0_g1_i5	AT3G22840.1	-0.814338	-0.845137	-1.25235	-1.82475
TRINITY_DN67570_c0_g1_i1	AT5G02490.1	-0.818028	-0.653206
TRINITY_DN51554_c4_g3_i5		-0.819213		0.706625
TRINITY_DN36257_c0_g1_i3	AT1G74470.1	-0.821673
TRINITY_DN41846_c0_g1_i3	AT3G51550.1	-0.82215
TRINITY_DN43441_c2_g3_i3	AT1G62660.1	-0.825847	-0.896474	-0.477945	-0.657395
TRINITY_DN33689_c3_g1_i4	AT4G05460.1	-0.827954	-0.585195	-0.426502	-0.604054
TRINITY_DN44037_c1_g2_i6		-0.828862
TRINITY_DN59450_c0_g4_i1		-0.830332
TRINITY_DN55792_c0_g2_i3	AT2G40140.2	-0.830343
TRINITY_DN54727_c0_g1_i1	AT5G14540.1	-0.830429
TRINITY_DN35367_c0_g2_i1	AT5G02500.2	-0.831271	-0.565945
TRINITY_DN43807_c0_g1_i2	AT2G24580.1	-0.832155	-0.753536	-0.462646
TRINITY_DN66146_c1_g3_i1	AT1G62740.1	-0.832673		0.589537
TRINITY_DN65160_c3_g1_i2	AT1G12240.1	-0.833549	-0.882124	-0.271508	-0.553353
TRINITY_DN34402_c0_g1_i1	AT4G37260.1	-0.833889
TRINITY_DN45201_c3_g1_i6		-0.834224	-0.544062	0.681318	0.4393
TRINITY_DN41131_c4_g1_i2	AT1G80070.1	-0.834767			0.580631
TRINITY_DN63892_c0_g3_i2	AT2G37150.15	-0.837569
TRINITY_DN50647_c1_g2_i3	AT4G37870.1	-0.841419	-0.488202	0.459758	0.258942
TRINITY_DN60448_c0_g1_i3	AT3G44110.1	-0.850192	-0.725895		-0.275176
TRINITY_DN59373_c2_g1_i3	AT2G28380.1	-0.850392
TRINITY_DN61476_c0_g2_i6	AT1G44760.1	-0.852367	-0.85726
TRINITY_DN44492_c0_g1_i2		-0.855468		0.853749
TRINITY_DN59964_c3_g1_i9	AT3G12580.1	-0.857093	-0.930623		-0.425089
TRINITY_DN55292_c1_g2_i5	AT5G04885.3	-0.8579	-0.885087	-0.750625	-0.915967
TRINITY_DN46579_c0_g2_i1		-0.863586		-0.900694
TRINITY_DN48823_c0_g2_i1	AT2G35270.1	-0.863791
TRINITY_DN52561_c1_g2_i8	AT4G39090.1	-0.86431
TRINITY_DN46538_c0_g2_i1	AT5G63090.4	-0.86827	-0.671983
TRINITY_DN58902_c1_g3_i1		-0.870324
TRINITY_DN40841_c5_g2_i4	AT5G09530.1	-0.874352
TRINITY_DN49341_c0_g6_i5	AT1G76410.1	-0.876771	-0.637164
TRINITY_DN38431_c7_g1_i5		-0.878465	-0.635053	-0.952092	-0.937876
TRINITY_DN61248_c4_g6_i1		-0.880728	-0.741459	-1.62366	-1.50082
TRINITY_DN46575_c0_g1_i1		-0.881754	-0.595524	-0.386441
TRINITY_DN58143_c0_g1_i10	AT3G15010.2	-0.882761	-0.558786	-0.539045	-0.511885
TRINITY_DN57214_c0_g2_i4	AT2G17980.1	-0.883139
TRINITY_DN40169_c0_g1_i4		-0.883207	-0.762952	-0.984878	-1.15908
TRINITY_DN45083_c0_g1_i6	AT1G23380.1	-0.886085			-0.418353
TRINITY_DN48489_c0_g2_i7		-0.887204
TRINITY_DN59872_c0_g1_i2	AT4G39090.1	-0.89075
TRINITY_DN55947_c0_g1_i5	AT3G19000.1	-0.891752	-0.568732
TRINITY_DN45770_c0_g2_i3	AT5G21150.1	-0.892279	-0.681042		-0.513178
TRINITY_DN46826_c2_g3_i3	AT3G09440.4	-0.893468	-0.626601
TRINITY_DN54541_c4_g1_i5		-0.896806	-0.630472
TRINITY_DN35095_c5_g6_i1		-0.897181		-0.773059
TRINITY_DN66922_c2_g2_i1	AT2G16485.1	-0.913786
TRINITY_DN27222_c0_g1_i2	AT1G55740.1	-0.915217
TRINITY_DN61979_c1_g2_i6	AT1G47128.1	-0.917284	-0.686535	0.384733	0.285515
TRINITY_DN64889_c5_g3_i1		-0.917375			-0.554249
TRINITY_DN68198_c1_g3_i1	AT5G21150.1	-0.918543			-0.809865
TRINITY_DN41245_c3_g1_i1	AT4G39950.1	-0.925968	-0.798832	-0.586046	-0.541025
TRINITY_DN31258_c1_g2_i1	AT3G52970.1	-0.928667	-0.677636	-0.624273	-0.499539
TRINITY_DN32520_c0_g1_i1	AT1G10170.2	-0.933437
TRINITY_DN33054_c0_g7_i3	AT1G70890.1	-0.936931	-0.934956		-0.671767
TRINITY_DN14882_c0_g1_i1	AT5G60790.1	-0.940685	-0.911788
TRINITY_DN64993_c1_g1_i1	AT4G15480.1	-0.941813	-0.605742
TRINITY_DN39445_c1_g2_i2		-0.947191	-0.859096	-1.02975	-0.744018
TRINITY_DN35199_c2_g1_i2		-0.957554		-0.755569	-0.513098
TRINITY_DN34055_c0_g1_i3	AT2G22420.1	-0.958494	-0.691666	-0.76279	-0.924289
TRINITY_DN47870_c0_g2_i2		-0.96571	-0.7262
TRINITY_DN59108_c6_g2_i1		-0.966888	-0.781661	-1.38113	-0.901766
TRINITY_DN38514_c0_g1_i2	AT5G59320.1	-0.971946	-0.506387		-0.323816
TRINITY_DN38486_c1_g3_i6		-0.972188
TRINITY_DN68198_c2_g5_i2	AT5G21150.1	-0.97352		-0.480972	-0.515627
TRINITY_DN34160_c0_g1_i4	AT2G38760.1	-0.977562		-0.694797	-0.716367
TRINITY_DN35644_c0_g3_i1	AT5G10770.1	-0.983431	-0.785367
TRINITY_DN36807_c0_g4_i2	AT4G01070.1	-0.984343	-0.800917
TRINITY_DN57663_c2_g1_i18	AT3G13600.2	-0.984542		-0.972338	-0.864792
TRINITY_DN39367_c4_g1_i1	AT3G12830.1	-0.98548
TRINITY_DN38530_c2_g1_i5	AT4G31940.1	-0.988732
TRINITY_DN60558_c0_g2_i1	AT4G21990.1	-0.999192	-0.938953
TRINITY_DN33494_c0_g1_i1		-1.00036	-0.621505
TRINITY_DN56836_c2_g2_i2	AT1G73880.1	-1.00336	-0.72354		-0.314241
TRINITY_DN61480_c1_g3_i10	AT5G24080.2	-1.00763
TRINITY_DN53333_c1_g1_i2		-1.01021			-0.603406
TRINITY_DN68830_c33_g1_i2		-1.01089	-0.632361
TRINITY_DN35095_c4_g1_i1		-1.01117	-0.85512	-0.769487
TRINITY_DN61116_c3_g7_i2		-1.01397	-0.894097
TRINITY_DN35688_c0_g1_i3	AT1G50640.1	-1.01535
TRINITY_DN67577_c0_g2_i1	AT1G55120.4	-1.0168
TRINITY_DN65468_c0_g1_i6	AT4G39700.1	-1.02072	-0.901118		-1.01362
TRINITY_DN48600_c2_g2_i1	AT3G12580.1	-1.02126
TRINITY_DN58925_c0_g1_i1		-1.02274	-0.734059
TRINITY_DN53730_c1_g2_i9	AT5G14920.1	-1.02542
TRINITY_DN39646_c0_g1_i6	AT3G55470.2	-1.02559
TRINITY_DN64078_c3_g1_i4	AT3G04810.3	-1.02662	-0.722043	-0.46687
TRINITY_DN50073_c1_g1_i1		-1.03404	-0.943794	-0.71849	-0.852173
TRINITY_DN66821_c2_g1_i6		-1.03707	-0.909957	-0.701104	-0.344251
TRINITY_DN33551_c0_g3_i3		-1.03869	-0.909069
TRINITY_DN58787_c1_g2_i7	AT1G47128.1	-1.03993		0.435313
TRINITY_DN59040_c0_g2_i1	AT4G19160.2	-1.04639	-0.828777
TRINITY_DN35220_c0_g1_i5	AT3G26400.1	-1.05661
TRINITY_DN32853_c0_g1_i3	AT5G21150.1	-1.05803	-0.817954		-0.550268
TRINITY_DN38321_c0_g2_i1	AT3G48280.1	-1.05862	-1.13842	-0.872625	-1.00725
TRINITY_DN38002_c0_g2_i5		-1.06378	-0.932168
TRINITY_DN68282_c3_g4_i1		-1.06618		1.13459	0.69446
TRINITY_DN38747_c0_g1_i14		-1.06839	-1.07453
TRINITY_DN67792_c3_g4_i2	AT3G07660.1	-1.0698
TRINITY_DN47186_c1_g2_i3		-1.07137	-1.14371
TRINITY_DN62510_c2_g1_i3		-1.07508	-0.739698		-0.900114
TRINITY_DN40376_c0_g1_i13		-1.07671
TRINITY_DN47271_c1_g3_i2	AT3G22440.1	-1.0878		1.29296	0.859866
TRINITY_DN61069_c0_g1_i16		-1.09887	-0.962231	-1.23102	-1.42193
TRINITY_DN49368_c3_g1_i3		-1.10764	-1.11308		-0.923135
TRINITY_DN51828_c0_g3_i1		-1.10778	-0.719457
TRINITY_DN48556_c0_g1_i3	AT3G13610.1	-1.10913
TRINITY_DN44151_c1_g2_i3		-1.11285		-1.03256	-0.835543
TRINITY_DN56013_c2_g2_i3		-1.11617	-0.931993	-0.729064	-1.08892
TRINITY_DN44928_c5_g6_i2	AT2G24580.1	-1.12101
TRINITY_DN35676_c1_g2_i6		-1.12414	-1.28509
TRINITY_DN43976_c1_g4_i1	AT4G39490.1	-1.12516	-0.959707	-0.671557	-0.563539
TRINITY_DN39303_c0_g1_i1	AT4G25780.1	-1.12797	-1.18167		-0.974429
TRINITY_DN40333_c1_g2_i2		-1.13269
TRINITY_DN68830_c33_g3_i2		-1.13965	-0.539276
TRINITY_DN53090_c1_g1_i4	AT5G09300.1	-1.14315	-1.45014	-0.453018	-0.431838
TRINITY_DN65874_c0_g1_i1		-1.1474	-1.1234	-0.807338	-0.891593
TRINITY_DN35924_c0_g3_i1	AT1G55120.2	-1.1491	-0.752554	-0.793128
TRINITY_DN49535_c0_g1_i1	AT5G56510.6	-1.15536		-0.816021	-0.554621
TRINITY_DN61988_c0_g1_i2	AT3G28510.1	-1.15618
TRINITY_DN37439_c1_g1_i3	AT5G40010.1	-1.15785			-0.487199
TRINITY_DN34330_c2_g3_i11	AT4G14690.1	-1.17086	-1.00834	-1.31088	-1.65754
TRINITY_DN40243_c0_g2_i1	AT5G06300.1	-1.17474			-0.976883
TRINITY_DN43112_c3_g4_i1		-1.17605		0.830384
TRINITY_DN55779_c0_g1_i1	AT1G29880.1	-1.17679
TRINITY_DN61778_c1_g1_i1	AT3G57680.1	-1.18007			-0.607712
TRINITY_DN32348_c0_g1_i1	AT1G69230.2	-1.1867	-0.947527	-0.97305	-0.889578
TRINITY_DN46647_c1_g5_i2		-1.19212	-0.775314	1.04964
TRINITY_DN46447_c0_g1_i1	AT5G36930.4	-1.19727
TRINITY_DN67901_c3_g4_i2		-1.19796	-1.25789		-0.51194
TRINITY_DN67077_c2_g1_i7	AT3G13600.2	-1.20693	-1.37288	-1.30163	-0.99464
TRINITY_DN63935_c0_g1_i2	AT1G05940.2	-1.20864	-1.16254
TRINITY_DN56013_c2_g8_i1		-1.21354			-0.997221
TRINITY_DN24652_c0_g1_i1	AT2G17080.1	-1.2149			-1.88438
TRINITY_DN65808_c1_g1_i9		-1.21512	-1.34062	-0.908711	-1.03146
TRINITY_DN63230_c0_g1_i10		-1.21536	-0.904486	-0.880361	-1.15955
TRINITY_DN39445_c0_g1_i2		-1.21724	-0.963695	-0.909292
TRINITY_DN49042_c0_g1_i2		-1.2176	-1.08066	-1.80386	-1.72788
TRINITY_DN58300_c0_g2_i1	AT4G15480.1	-1.2223
TRINITY_DN46824_c0_g1_i1		-1.22529		-1.2745	-2.04994
TRINITY_DN58329_c1_g1_i1		-1.22566	-1.30609
TRINITY_DN35375_c0_g1_i2		-1.23456	-1.19625	-1.36409	-1.09695
TRINITY_DN41472_c1_g2_i1	AT5G02500.1	-1.23692		-2.39351	-1.64077
TRINITY_DN63588_c1_g2_i11	AT4G29990.1	-1.23698	-1.40713	-1.43171
TRINITY_DN64277_c0_g1_i1		-1.2388	-1.08259		-0.699295
TRINITY_DN58860_c0_g4_i1		-1.24594
TRINITY_DN42051_c0_g2_i4	AT2G15490.1	-1.2463
TRINITY_DN44220_c0_g1_i6	AT3G21560.1	-1.26358	-0.780861
TRINITY_DN58925_c0_g3_i1	AT5G03380.1	-1.26594
TRINITY_DN48666_c3_g3_i2	AT4G26300.4	-1.27064	-1.39138	-1.06341	-1.04339
TRINITY_DN34462_c2_g5_i1	AT5G11920.2	-1.27125	-0.761909		-0.446004
TRINITY_DN58933_c1_g1_i1	AT1G65430.1	-1.27132	-0.921965
TRINITY_DN60278_c3_g6_i1	AT2G45580.2	-1.27206
TRINITY_DN58890_c1_g1_i3	AT1G78310.1	-1.2755	-0.747717
TRINITY_DN54828_c1_g2_i1		-1.29482		-1.00289
TRINITY_DN35924_c0_g4_i1	AT1G55120.4	-1.29879		-0.86033
TRINITY_DN56077_c0_g1_i4	AT4G05020.1	-1.30708	-1.12261
TRINITY_DN33698_c0_g2_i6	AT3G05850.1	-1.31013		-1.67424	-1.39374
TRINITY_DN46475_c2_g1_i7		-1.31298	-1.81822	-1.55097	-1.45014
TRINITY_DN50952_c0_g1_i1	AT5G26830.1	-1.31841
TRINITY_DN63710_c2_g1_i3		-1.32476	-1.3393	-1.07119	-1.11765
TRINITY_DN35861_c0_g1_i2	AT5G15685.1	-1.32904	-1.6387	-0.958594	-0.941927
TRINITY_DN33701_c2_g3_i1	AT4G37900.2	-1.33412
TRINITY_DN64054_c1_g3_i2		-1.33661	-1.82907
TRINITY_DN50396_c0_g1_i3		-1.33823	-1.62816	-2.41201	-2.06867
TRINITY_DN63466_c3_g1_i5		-1.34289	-1.30164		-0.737868
TRINITY_DN52552_c3_g1_i6		-1.34646
TRINITY_DN41663_c1_g4_i1		-1.34819	-1.25592
TRINITY_DN59603_c0_g3_i2	AT5G53130.1	-1.36059			-0.830559
TRINITY_DN47717_c0_g1_i2	AT4G08690.3	-1.36453	-1.78795	-1.52647	-1.49407
TRINITY_DN51470_c0_g1_i3	AT4G31940.1	-1.37324
TRINITY_DN55301_c0_g1_i1	AT3G24255.5	-1.37388		-1.67684	-1.45776
TRINITY_DN39192_c0_g1_i2	AT2G40470.1	-1.37704
TRINITY_DN39865_c0_g1_i9		-1.37978	-1.74786	-1.48288	-1.73527
TRINITY_DN67577_c0_g3_i2	AT1G55120.3	-1.38268	-1.29333
TRINITY_DN45167_c1_g1_i2	AT3G13790.5	-1.39386	-0.673566	-0.487503	-0.560249
TRINITY_DN38798_c1_g2_i1		-1.39861		-1.76708	-1.30799
TRINITY_DN44421_c0_g2_i1		-1.40418
TRINITY_DN59162_c0_g7_i1	AT1G55120.2	-1.40996	-1.34221
TRINITY_DN34199_c0_g4_i1		-1.41413	-1.70909	-1.15414	-1.28423
TRINITY_DN28852_c0_g2_i1	AT1G52800.1	-1.41436		-0.972383	-0.693079
TRINITY_DN3511_c0_g1_i1		-1.419
TRINITY_DN65850_c0_g1_i1		-1.42123		1.47394	0.913904
TRINITY_DN40505_c1_g3_i1		-1.43357	-1.36639		-1.19514
TRINITY_DN65099_c3_g1_i2		-1.43543	-1.38687		-0.955891
TRINITY_DN46222_c1_g3_i1	ATMG00513.1	-1.43905	-0.842366		-1.34311
TRINITY_DN34811_c2_g1_i3		-1.44307	-1.38488	-1.9392	-1.73149
TRINITY_DN39758_c2_g3_i1		-1.45018	-1.12126	-0.892167	-1.04145
TRINITY_DN47043_c0_g2_i2	AT5G60390.3	-1.45301	-1.24162	-0.734379	-0.79645
TRINITY_DN34514_c1_g1_i1	AT1G22360.1	-1.45896	-0.944603
TRINITY_DN67226_c1_g1_i1		-1.47328	-0.821038	1.01951
TRINITY_DN44817_c1_g2_i6		-1.48643	-1.16941
TRINITY_DN32275_c0_g1_i11		-1.48745	-1.41204		-1.36364
TRINITY_DN34462_c2_g6_i2	AT3G13790.1	-1.48801
TRINITY_DN66013_c2_g2_i6	AT5G02500.2	-1.49108	-1.28836	-1.1785	-0.968584
TRINITY_DN33927_c0_g1_i1		-1.4932			-0.724464
TRINITY_DN50561_c0_g10_i1		-1.50439	-1.59913		-1.45721
TRINITY_DN45921_c0_g2_i1	AT5G48290.1	-1.51633			-1.44878
TRINITY_DN67577_c1_g1_i1	AT3G13790.2	-1.5313	-1.08986		-0.658691
TRINITY_DN67886_c8_g2_i1		-1.53215	-1.07471
TRINITY_DN38107_c0_g1_i1		-1.53982		-1.15364	-1.08285
TRINITY_DN35034_c2_g2_i1	AT1G55120.1	-1.54531	-0.913665		-0.731931
TRINITY_DN58254_c0_g1_i1		-1.56163
TRINITY_DN63498_c2_g2_i2		-1.56289	-2.50206	-2.16452	-1.73965
TRINITY_DN51389_c0_g1_i4		-1.56713	-1.32675
TRINITY_DN33356_c0_g1_i2	AT5G60460.2	-1.56726		1.07538
TRINITY_DN35451_c1_g3_i1	AT5G16710.1	-1.56789	-1.9149	-1.63765
TRINITY_DN67339_c0_g1_i2	AT1G07930.2	-1.5787	-1.22657	-0.866176	-0.875961
TRINITY_DN29639_c0_g1_i1		-1.58416			-1.23383
TRINITY_DN41250_c2_g5_i1		-1.59103	-1.55603
TRINITY_DN35675_c1_g1_i1	AT1G53025.1	-1.59451	-1.37706
TRINITY_DN43764_c0_g4_i5	AT5G40690.1	-1.60107
TRINITY_DN39490_c0_g2_i5	AT5G03380.1	-1.61559
TRINITY_DN66506_c2_g2_i1		-1.62498		1.42171
TRINITY_DN51057_c0_g2_i1	AT1G05300.1	-1.63302			-0.958669
TRINITY_DN26788_c1_g1_i1	AT1G48580.3	-1.64539	-2.20782
TRINITY_DN66215_c1_g3_i2		-1.65858	-1.39434	-1.69485
TRINITY_DN59162_c0_g8_i4	AT1G55120.1	-1.66355			-0.650166
TRINITY_DN41842_c3_g3_i1	AT5G13200.2	-1.6709	-1.65725	-1.98502	-1.66522
TRINITY_DN29249_c0_g1_i1		-1.67123	-1.19082	-1.865	-1.94201
TRINITY_DN41250_c2_g6_i1		-1.67656
TRINITY_DN60159_c0_g2_i1	AT5G51150.1	-1.68061	-1.24994
TRINITY_DN38501_c3_g1_i5	ATMG00860.1	-1.68138
TRINITY_DN35439_c0_g2_i1	AT5G57260.1	-1.69833
TRINITY_DN43841_c0_g1_i5	AT1G78995.1	-1.70167	-1.44828
TRINITY_DN42484_c0_g14_i1		-1.70275	-2.08618	-2.18375	-2.36701
TRINITY_DN45892_c3_g2_i3		-1.70441	-2.12056		-1.36741
TRINITY_DN46673_c2_g2_i4		-1.70971
TRINITY_DN40850_c1_g3_i2	AT1G56070.3	-1.71034	-1.73958	-1.72359	-1.46442
TRINITY_DN68461_c9_g1_i1		-1.72208		-1.48549	-1.75681
TRINITY_DN66875_c2_g1_i3		-1.72738	-2.14253	-1.77529	-2.4863
TRINITY_DN36274_c3_g3_i1	AT3G24255.5	-1.73529	-1.7322	-1.96901	-1.4932
TRINITY_DN65214_c1_g1_i2		-1.75056	-1.87075	-1.4018	-1.60108
TRINITY_DN39736_c0_g2_i3	AT3G12580.1	-1.75523	-1.72127	-1.92346	-1.69567
TRINITY_DN66863_c0_g1_i3		-1.77036		1.48
TRINITY_DN60559_c3_g3_i1	AT3G11710.1	-1.79688	-1.58834	-1.39841	-1.58396
TRINITY_DN48356_c1_g6_i1		-1.80176	-1.75836	-1.85655	-2.19889
TRINITY_DN33805_c0_g1_i5	AT5G67420.2	-1.82813
TRINITY_DN55816_c2_g2_i8		-1.85812	-2.54123	-2.34145	-2.21995
TRINITY_DN58403_c0_g1_i2		-1.86122	-2.1341	-1.63161	-2.16482
TRINITY_DN52040_c2_g2_i1	AT1G07930.2	-1.86397	-1.40796	-0.948184	-1.09048
TRINITY_DN64051_c0_g1_i1		-1.87545
TRINITY_DN45066_c0_g1_i1		-1.89172			-1.42272
TRINITY_DN27893_c0_g2_i1	AT3G12490.2	-1.91229	-1.69786	-1.56367	-1.55387
TRINITY_DN35569_c2_g2_i2		-1.96404	-1.81563	-3.17242	-2.81666
TRINITY_DN39950_c2_g1_i4		-1.97209	-1.97162	-2.01434	-2.15474
TRINITY_DN36047_c2_g2_i1		-1.97232	-1.86676	-1.27627	-1.59615
TRINITY_DN43809_c0_g5_i1		-1.98648	-2.13204	-1.75748	-1.9784
TRINITY_DN59942_c6_g1_i1		-1.99639	-1.07898	1.45132
TRINITY_DN48695_c0_g3_i2		-2.01191	-1.9365	-2.0688	-1.88597
TRINITY_DN34982_c0_g1_i3		-2.02278	-1.72805
TRINITY_DN44144_c2_g1_i1		-2.03463	-2.40356	-2.584	-3.33016
TRINITY_DN42938_c2_g2_i2	AT4G23160.3	-2.03776		-3.07645	-2.60406
TRINITY_DN68459_c4_g2_i4		-2.03862
TRINITY_DN34877_c0_g1_i1	AT3G11710.1	-2.0394	-1.77309	-1.45935	-1.47946
TRINITY_DN30406_c0_g2_i1	AT1G40390.1	-2.03942		-1.86081	-1.77561
TRINITY_DN48695_c0_g2_i1		-2.03973	-1.47552	-1.40073	-0.941772
TRINITY_DN59541_c2_g1_i3		-2.05627	-3.24463	-2.56656	-2.46002
TRINITY_DN20902_c0_g1_i1	AT2G47540.1	-2.05801	-1.98789	-1.66995	-1.46054
TRINITY_DN43933_c1_g6_i1		-2.06515	-1.54649	-1.98553	-2.23888
TRINITY_DN66504_c2_g1_i14		-2.06787	-1.58079	-1.70589	-1.17314
TRINITY_DN44207_c0_g2_i2	AT2G39510.1	-2.07145	-1.68288	-1.4328	-1.63335
TRINITY_DN47247_c1_g1_i1		-2.08811	-2.36717	-2.28736	-2.5972
TRINITY_DN47729_c0_g2_i3	AT5G02500.1	-2.10196	-2.40235	-1.59653	-1.51075
TRINITY_DN66083_c1_g1_i16		-2.10662	-2.06202	-1.9844	-1.78135
TRINITY_DN45211_c3_g2_i6		-2.11407	-2.56437	-2.82291	-2.34063
TRINITY_DN38015_c2_g2_i4		-2.12764		-2.07013
TRINITY_DN22961_c0_g1_i1		-2.13733
TRINITY_DN37917_c1_g1_i3	AT5G44120.1	-2.14198	-1.29208	-1.46117	-0.922941
TRINITY_DN43844_c0_g1_i3	AT1G25580.1	-2.15583
TRINITY_DN50637_c1_g4_i1		-2.17521	-2.07446
TRINITY_DN64229_c0_g5_i2	AT3G13050.4	-2.26339	-2.40771	-1.78111	-1.80081
TRINITY_DN39398_c1_g2_i1		-2.26968	-2.54143	-2.21025	-2.35794
TRINITY_DN65558_c0_g2_i4		-2.2786			-2.35942
TRINITY_DN54002_c0_g1_i2		-2.28136	-2.74949	-2.34503	-2.24781
TRINITY_DN64472_c2_g3_i2		-2.29297			-1.72917
TRINITY_DN53246_c2_g1_i3		-2.29505	-2.55087	-1.51315	-1.56026
TRINITY_DN33997_c1_g3_i2		-2.299			-2.33561
TRINITY_DN40709_c2_g1_i2		-2.33081
TRINITY_DN56818_c0_g2_i2	AT5G02500.2	-2.33101	-1.74841		-1.81614
TRINITY_DN67264_c3_g3_i1	AT5G18980.1	-2.35566
TRINITY_DN68837_c6_g1_i4		-2.37122	-1.87481	-1.31734	-1.42793
TRINITY_DN55516_c0_g2_i2	AT3G28630.2	-2.38085
TRINITY_DN40678_c0_g2_i1		-2.38905	-3.031	-2.6798	-2.15863
TRINITY_DN49685_c2_g1_i10		-2.3945	-2.3934	-2.28774	-2.43157
TRINITY_DN78865_c0_g1_i1		-2.39842	-2.49717	-2.84342	-2.49381
TRINITY_DN63796_c2_g2_i1		-2.40593	-2.67563	-3.00968	-3.2331
TRINITY_DN63527_c3_g6_i1	AT1G05010.1	-2.41075	-2.57039	-2.46992	-2.84609
TRINITY_DN44529_c0_g1_i7		-2.42244
TRINITY_DN48696_c2_g7_i3		-2.46271	-1.9027	-1.98455
TRINITY_DN57177_c1_g4_i1		-2.51373	-2.42067	-3.27756	-2.81169
TRINITY_DN34994_c0_g1_i1	AT2G14095.2	-2.53335
TRINITY_DN56461_c0_g1_i1		-2.53477	-3.46618	-2.71281	-3.34182
TRINITY_DN57292_c1_g2_i1	AT5G07710.1	-2.58915
TRINITY_DN46513_c3_g2_i4	AT4G23160.3	-2.5963	-1.89854	-0.945631	-1.00617
TRINITY_DN11471_c0_g1_i1		-2.64561	-2.51889	-2.74826	-2.8734
TRINITY_DN37069_c1_g6_i5		-2.64715	-2.40109	-2.34761	-2.23351
TRINITY_DN47247_c1_g3_i2		-2.66333	-2.18086	-2.31007	-2.73347
TRINITY_DN54480_c4_g1_i4	AT1G05940.3	-2.67833	-2.45999	-2.64737	-2.89411
TRINITY_DN9492_c0_g1_i1		-2.68365	-3.3465	-2.98564	-2.2685
TRINITY_DN61066_c3_g2_i3		-2.68562		-2.19843	-2.88171
TRINITY_DN30406_c0_g1_i1		-2.74822	-3.54857	-3.35791	-3.15014
TRINITY_DN35589_c1_g6_i2		-2.75668		-3.17434	-3.08982
TRINITY_DN50581_c1_g3_i1	AT2G01050.1	-2.7758	-2.40945	-2.66237	-1.93869
TRINITY_DN49372_c4_g4_i1	AT5G25610.1	-2.78253
TRINITY_DN40815_c0_g3_i3		-2.79507	-2.6012	-2.92333	-2.33484
TRINITY_DN38816_c0_g1_i1	AT1G50250.1	-2.79647	-3.7177	-4.54209	-2.55595
TRINITY_DN40078_c1_g3_i1		-2.81552	-2.61274	-2.34018	-2.8682
TRINITY_DN25705_c0_g1_i1		-2.84731
TRINITY_DN45146_c1_g1_i1		-2.90122	-2.86762	-3.42479	-2.72725
TRINITY_DN49739_c1_g3_i1		-2.96412	-3.65849		-3.53089
TRINITY_DN60563_c1_g2_i1		-2.96566	-2.56656	-2.07308	-2.10347
TRINITY_DN34258_c0_g1_i1	AT1G27100.1	-2.9985
TRINITY_DN42790_c0_g1_i1	AT1G78850.1	-3.006
TRINITY_DN49050_c5_g3_i1		-3.06721		-3.51189	-3.54657
TRINITY_DN48024_c0_g8_i1		-3.07036	-2.96551	-4.01826	-3.77866
TRINITY_DN43420_c0_g2_i3	AT5G45910.1	-3.14919
TRINITY_DN38327_c0_g1_i1	AT5G36260.1	-3.18592	-2.62941	-1.69078	-1.58494
TRINITY_DN32153_c1_g1_i2	ATMG00860.1	-3.20134	-2.20916	-2.58915	-2.40982
TRINITY_DN57053_c1_g6_i2		-3.2533
TRINITY_DN22946_c0_g1_i1		-3.27431		-2.66839
TRINITY_DN40662_c1_g7_i2		-3.30156		-4.08834
TRINITY_DN37114_c1_g7_i1		-3.34285	-4.09718	-2.25422	-2.90847
TRINITY_DN35288_c4_g3_i1		-3.35819	-2.18441	-3.59861	-2.17794
TRINITY_DN27393_c0_g2_i1		-3.38477
TRINITY_DN55644_c0_g1_i6		-3.38701			-2.1622
TRINITY_DN66263_c4_g7_i1	AT1G21280.1	-3.4017		-4.61965	-5.86331
TRINITY_DN76707_c0_g1_i1		-3.42929	-2.05746	-1.88586	-1.91292
TRINITY_DN67752_c6_g3_i1		-3.45517	-3.14115	-2.21315	-2.98734
TRINITY_DN30406_c0_g3_i1	AT1G43760.1	-3.46576	-3.97032	-3.15842	-2.569
TRINITY_DN34379_c1_g1_i3	AT1G72730.1	-3.46952	-2.63737	-3.55065	-3.69582
TRINITY_DN54075_c3_g7_i1	AT5G13210.1	-3.49578
TRINITY_DN47864_c0_g1_i1	AT2G44260.1	-3.54408
TRINITY_DN42167_c1_g3_i9	AT4G34440.2	-3.55088	-3.07148	-3.19293	-3.23601
TRINITY_DN33143_c2_g2_i1		-3.64239	-2.00366	-5.02715	-2.90566
TRINITY_DN40923_c3_g3_i1		-3.69652
TRINITY_DN37644_c0_g1_i10		-3.711		-5.69191	-3.02163
TRINITY_DN41514_c0_g1_i2	AT5G56510.6	-3.75707	-3.59015	-3.25144	-2.0837
TRINITY_DN45905_c1_g4_i1		-3.79505	-3.49037	-3.30376	-3.55513
TRINITY_DN24708_c0_g1_i1		-3.93164	-2.86323	-3.41165	-3.21468
TRINITY_DN55841_c0_g5_i1	AT2G01050.1	-4.10825	-4.32526	-2.50554	-2.30781
TRINITY_DN66504_c2_g3_i1		-4.1158		-5.98765
TRINITY_DN21585_c0_g1_i1		-4.20933	-4.35773	-4.20521	-3.7018
TRINITY_DN61638_c3_g3_i1	AT4G23160.3	-4.24954	-3.72004	-4.06653	-4.07412
TRINITY_DN57559_c3_g3_i3		-4.27231	-6.59438	-4.79019	-4.11528
TRINITY_DN59818_c0_g3_i1		-4.28092	-2.51457	-4.6011	-4.29252
TRINITY_DN40827_c1_g7_i2		-4.33207	-4.19486	-3.63833	-3.84298
TRINITY_DN48635_c1_g2_i1		-4.34218	-4.07494	-5.97157	-7.43477
TRINITY_DN38672_c0_g1_i6		-4.39182	-4.07763	-4.45378	-3.77693
TRINITY_DN46176_c3_g3_i1		-4.39947	-2.39169	-2.42436	-2.72815
TRINITY_DN17454_c0_g1_i1	AT4G23160.3	-4.42153			-2.71468
TRINITY_DN50238_c0_g7_i1		-4.62842	-6.17847	-4.97128	-3.5483
TRINITY_DN64021_c0_g2_i2	AT4G38630.1	-4.64279	-3.93284	-3.8002	-3.9859
TRINITY_DN40900_c1_g1_i2		-4.75822	-6.61623	-6.33105	-5.30568
TRINITY_DN36344_c0_g1_i3	AT5G13930.1	-4.7597	-4.41458	-4.71718	-4.84216
TRINITY_DN59092_c1_g2_i2		-4.86068	-3.23398	-4.55468	-3.63929
TRINITY_DN4404_c0_g1_i1	AT2G18470.4	-4.86699			-2.98324
TRINITY_DN42644_c1_g3_i8		-4.86848	-5.35596	-6.34274	-5.27774
TRINITY_DN61028_c0_g1_i5	AT4G02210.2	-4.9736	-5.7149	-5.63238	-5.11286
TRINITY_DN47460_c2_g1_i1		-5.00054	-4.38386	-5.06333	-4.66147
TRINITY_DN41250_c2_g1_i9		-5.1263	-4.09029	-3.91251	-6.06443
TRINITY_DN54822_c0_g3_i2		-5.12902	-2.61586	-2.47208	-2.01019
TRINITY_DN67077_c2_g4_i1		-5.19226	-6.39519	-3.94254	-4.25087
TRINITY_DN60114_c2_g6_i1		-5.30622	-8.15771	-5.76201	-4.64058
TRINITY_DN41130_c2_g2_i11		-5.35698	-5.59459	-3.74473	-4.99228
TRINITY_DN15267_c0_g1_i1		-5.60611	-6.92655
TRINITY_DN24448_c0_g1_i1	AT5G38200.2	-5.7852	-4.59789	-5.45937	-3.80475
TRINITY_DN54298_c3_g3_i2		-6.05019	-3.57977	-4.03478	-3.91394
TRINITY_DN41576_c1_g4_i2		-6.08341	-2.9855	-3.24049	-3.14346
TRINITY_DN48233_c1_g6_i1	AT4G23160.3	-6.34312	-4.27509		-5.68997
TRINITY_DN65847_c3_g1_i1		-6.38434	-4.3131
TRINITY_DN62918_c0_g3_i1	AT3G07130.2	-6.46112
TRINITY_DN26902_c0_g1_i2		-6.48611	-6.9524	-5.19078	-6.41155
TRINITY_DN32581_c0_g2_i14		-6.49519
TRINITY_DN39756_c2_g5_i1		-6.53253	-6.56317	-7.04419	-7.3545
TRINITY_DN18846_c0_g1_i1	ATMG00810.1	-6.54183
TRINITY_DN47414_c1_g4_i1	AT2G01050.1	-6.54402	-7.19798	-5.94545	-6.52552
TRINITY_DN39645_c0_g1_i6		-6.6843	-4.54755	-3.12915	-3.34398
TRINITY_DN36487_c1_g4_i1		-6.68436
TRINITY_DN21817_c0_g1_i2		-6.79899	-6.91808	-4.36837	-7.37377
TRINITY_DN49063_c5_g5_i1		-6.80474	-5.11024	-6.2655	-5.4988
TRINITY_DN31440_c0_g1_i1		-7.26539	-6.10862	-7.1579	-5.86883
TRINITY_DN38282_c1_g2_i1		-7.27855	-7.52592	-7.31572	-7.86979
TRINITY_DN54874_c0_g2_i1		-7.38353	-7.29476	-3.84775	-4.2569
TRINITY_DN38282_c1_g8_i1		-7.38846	-7.22532	-6.88146	-7.11955
TRINITY_DN17150_c0_g1_i1	AT5G06660.1	-7.70753	-6.82344	-7.04152	-6.26652
TRINITY_DN42673_c0_g1_i2		-9.08857	-6.55684	-7.36073	-6.39856
TRINITY_DN34376_c3_g10_i1	ATMG00810.1	-9.15174	-5.80227	-6.33302	-5.68062
TRINITY_DN57414_c1_g4_i1	AT4G12040.2	-9.54879	-10.8669	-7.75923	-7.04185
TRINITY_DN28778_c0_g1_i1			8.3956	9.91575	10.6131
TRINITY_DN42380_c1_g1_i1	AT2G33380.1		7.80509	6.79253	6.98315
TRINITY_DN43895_c0_g2_i3			7.09744	7.28857	6.85242
TRINITY_DN67674_c1_g1_i3			6.86166	5.3155	7.47501
TRINITY_DN54186_c2_g3_i4			6.74207	6.34183	5.71872
TRINITY_DN55659_c0_g1_i1			6.68612	5.92041	6.23142
TRINITY_DN50286_c1_g4_i2			6.64074	6.87364	6.73935
TRINITY_DN33477_c0_g1_i1			6.60233	6.44652	6.57016
TRINITY_DN40092_c1_g3_i3			6.47021	5.8692	6.1212
TRINITY_DN86447_c0_g1_i1			6.45297	5.51983	5.26067
TRINITY_DN50197_c1_g3_i1			6.44926	6.17324
TRINITY_DN36205_c2_g9_i1			6.38861	6.33182	5.26823
TRINITY_DN61941_c0_g3_i1			6.30303
TRINITY_DN35550_c1_g1_i2			6.29897	6.96178	6.05086
TRINITY_DN57185_c1_g3_i1			6.29686	6.69987	6.27604
TRINITY_DN75555_c0_g1_i1			6.2688	5.73009
TRINITY_DN42300_c3_g1_i1			6.23463	6.36048	6.79535
TRINITY_DN64880_c1_g3_i1			6.23394
TRINITY_DN52450_c1_g1_i1			6.18306	6.23133	5.95225
TRINITY_DN61978_c1_g3_i1			6.18279	6.10614	6.39664
TRINITY_DN56516_c0_g1_i2	AT1G08250.1		6.14707	7.04236	6.61572
TRINITY_DN45673_c0_g1_i3			6.13145	6.17512
TRINITY_DN68032_c1_g3_i1	AT2G11520.1		6.13053	6.11048	7.04478
TRINITY_DN46561_c1_g2_i2			6.12537	6.48952
TRINITY_DN32617_c0_g2_i1			6.09405	5.63424
TRINITY_DN36918_c2_g2_i2			6.06647	7.64803	5.15315
TRINITY_DN53985_c0_g1_i6			6.05491		5.36588
TRINITY_DN27637_c1_g1_i1			6.03141	6.24227	4.98407
TRINITY_DN60127_c0_g3_i1			6.02932	3.54513
TRINITY_DN63056_c0_g1_i1			5.98127	6.68116
TRINITY_DN62248_c3_g5_i1			5.97026
TRINITY_DN50813_c0_g2_i1			5.97021	6.06118	5.98057
TRINITY_DN54768_c1_g5_i1			5.96018
TRINITY_DN53769_c3_g6_i2			5.94631	6.05903
TRINITY_DN44401_c1_g1_i1			5.92481	5.74382
TRINITY_DN47452_c2_g1_i2			5.919	5.59666
TRINITY_DN52267_c0_g1_i3	AT3G02100.1		5.9041	6.04699	6.2038
TRINITY_DN58711_c0_g2_i1	AT4G15560.1		5.87727		3.65605
TRINITY_DN43142_c2_g3_i1			5.87614
TRINITY_DN61403_c1_g3_i2	AT4G02780.1		5.8736
TRINITY_DN68134_c6_g6_i1			5.87193		5.05825
TRINITY_DN45491_c1_g3_i3			5.86564
TRINITY_DN56162_c0_g2_i3	AT5G43240.4		5.84773
TRINITY_DN51912_c0_g4_i1			5.80098	5.66881
TRINITY_DN40455_c1_g3_i1	AT2G22980.4		5.74544	2.65542	2.90823
TRINITY_DN59728_c0_g2_i1			5.71884
TRINITY_DN43233_c0_g2_i5			5.57815
TRINITY_DN47777_c3_g3_i1			5.44906	5.15803
TRINITY_DN63899_c1_g1_i13			5.41541
TRINITY_DN58832_c0_g1_i2			5.30511
TRINITY_DN60125_c1_g4_i1			5.25796
TRINITY_DN47272_c3_g3_i1			5.23897
TRINITY_DN60618_c0_g6_i1			5.2161		3.7462
TRINITY_DN47444_c2_g2_i1			5.20043
TRINITY_DN39614_c2_g2_i2			5.19713		2.43146
TRINITY_DN31209_c0_g1_i1	AT5G59310.1		5.1697	3.88542	4.13519
TRINITY_DN45079_c2_g3_i4			5.08796		2.18308
TRINITY_DN39996_c2_g1_i8			5.06859	1.86521	2.22572
TRINITY_DN38076_c3_g3_i3			4.99932
TRINITY_DN43684_c0_g1_i1			4.8187
TRINITY_DN50452_c0_g2_i1			4.75514
TRINITY_DN41303_c2_g3_i4			4.70487
TRINITY_DN46813_c2_g3_i2	AT4G11380.2		4.67035	4.23741	2.73374
TRINITY_DN38636_c0_g1_i1			4.6124
TRINITY_DN41769_c0_g1_i2			4.60694
TRINITY_DN46813_c2_g2_i1	AT4G23460.1		4.55733	3.46018
TRINITY_DN58584_c1_g1_i1			4.53655
TRINITY_DN45746_c1_g1_i1			4.47206
TRINITY_DN35019_c1_g2_i1			4.40408		3.30418
TRINITY_DN64624_c3_g1_i1			4.37625		-1.51274
TRINITY_DN43772_c0_g1_i1	AT1G69180.1		4.29383
TRINITY_DN46556_c3_g7_i1			4.26263
TRINITY_DN54948_c2_g1_i3			4.24319
TRINITY_DN36929_c0_g3_i5	AT3G48460.1		4.21462	2.43523
TRINITY_DN66943_c5_g2_i1			4.18553		1.83697
TRINITY_DN58525_c0_g1_i1	AT3G03750.2		4.15968	3.51665	3.88772
TRINITY_DN64538_c0_g1_i3			4.11107
TRINITY_DN64509_c0_g5_i1			4.06047
TRINITY_DN50775_c1_g1_i12			4.02572
TRINITY_DN38217_c1_g1_i19			4.02096
TRINITY_DN51869_c1_g5_i2			4.01517	2.73767
TRINITY_DN46496_c0_g1_i17	AT5G01300.1		4.00862
TRINITY_DN36387_c0_g1_i2	AT4G13830.2		3.99861	4.25295	3.51928
TRINITY_DN46194_c0_g2_i4			3.94049
TRINITY_DN66649_c1_g1_i17			3.87683		2.83701
TRINITY_DN56317_c2_g1_i1			3.8688	-1.95807
TRINITY_DN45060_c1_g3_i2			3.85652		-1.98175
TRINITY_DN39142_c0_g3_i1			3.8556
TRINITY_DN64224_c0_g1_i1			3.8519
TRINITY_DN40995_c0_g1_i10			3.85056
TRINITY_DN38864_c1_g4_i1			3.83754	4.1596	6.92042
TRINITY_DN60631_c2_g1_i1			3.83379	-3.5441
TRINITY_DN53284_c2_g1_i11			3.83021	-2.45684
TRINITY_DN41061_c2_g2_i1			3.7924	3.77016	3.0603
TRINITY_DN54789_c0_g1_i1			3.75479
TRINITY_DN52501_c3_g7_i2			3.74855
TRINITY_DN32558_c0_g1_i2			3.69324
TRINITY_DN39601_c1_g4_i1			3.66499	2.93628	3.33003
TRINITY_DN48274_c1_g5_i1			3.64408		3.13569
TRINITY_DN68220_c4_g2_i1			3.64342	-2.88888
TRINITY_DN67292_c3_g2_i1			3.63992
TRINITY_DN50412_c0_g3_i4	AT2G02040.1		3.62616	2.53804	3.33817
TRINITY_DN41610_c1_g1_i9			3.62215
TRINITY_DN57468_c1_g1_i5			3.59656
TRINITY_DN47595_c0_g6_i1			3.56511
TRINITY_DN58530_c0_g1_i7			3.54575	3.30905	3.20256
TRINITY_DN44460_c2_g2_i1			3.53731
TRINITY_DN46629_c0_g2_i4			3.52323
TRINITY_DN63627_c2_g1_i2	AT3G03080.1		3.49909
TRINITY_DN39843_c1_g5_i2			3.4984
TRINITY_DN53076_c2_g2_i4			3.49398
TRINITY_DN37896_c1_g2_i9			3.43038
TRINITY_DN62957_c0_g2_i2			3.4197
TRINITY_DN51689_c1_g2_i1			3.40438	3.50902	2.74259
TRINITY_DN57547_c1_g1_i5			3.39179
TRINITY_DN65110_c0_g2_i2			3.38587
TRINITY_DN43452_c2_g1_i1			3.36914		1.7632
TRINITY_DN44721_c1_g1_i1			3.36877
TRINITY_DN52021_c1_g1_i1			3.35441	-2.51418
TRINITY_DN46841_c1_g2_i2			3.34089
TRINITY_DN51463_c0_g2_i1			3.34052
TRINITY_DN54589_c1_g2_i3			3.33568
TRINITY_DN39977_c1_g3_i2			3.33555		1.53045
TRINITY_DN50503_c3_g1_i3			3.33215
TRINITY_DN63044_c2_g3_i6			3.3006
TRINITY_DN57730_c1_g1_i1			3.2984
TRINITY_DN43993_c3_g1_i1			3.29228
TRINITY_DN64939_c1_g2_i5			3.29034
TRINITY_DN68829_c3_g3_i1			3.28901
TRINITY_DN21047_c0_g1_i1			3.28229	2.11357	2.85871
TRINITY_DN43738_c2_g1_i2			3.25828		2.44228
TRINITY_DN36848_c1_g1_i9	AT3G14840.2		3.25162	1.96256	1.81171
TRINITY_DN43772_c0_g2_i1			3.22603
TRINITY_DN57419_c2_g1_i1	AT1G34070.1		3.20585	3.34476	6.0127
TRINITY_DN54186_c2_g4_i1			3.20336	2.5706	2.05582
TRINITY_DN68600_c1_g3_i1			3.19533
TRINITY_DN46847_c1_g7_i1			3.19114
TRINITY_DN41233_c0_g5_i1			3.18721	-1.77359
TRINITY_DN55033_c2_g6_i3			3.1801
[truncated: 10,436 more rows]

## Sheet: Table S5 - GO overrepres. V2-M2
Table S5. Results of GO term overrepresentation analysis for DEGs of V2/M2.
Result from http://www.pantherdb.org/
Main categories:	# genome	# DEG list	Expected	Fold enrichment		Raw p-value	FDR
lead ion transport	5	4	.33	12.28	+	1.37E-03	3.88E-02
chaperone-mediated protein complex assembly	13	7	.85	8.27	+	1.21E-04	5.74E-03
vacuolar acidification	10	5	.65	7.67	+	1.52E-03	4.25E-02
intracellular pH reduction	10	5	.65	7.67	+	1.52E-03	4.23E-02
gluconeogenesis	23	10	1.50	6.67	+	1.80E-05	1.17E-03
oxylipin biosynthetic process	23	10	1.50	6.67	+	1.80E-05	1.15E-03
translational elongation	36	14	2.35	5.97	+	1.13E-06	9.67E-05
aldehyde catabolic process	20	7	1.30	5.37	+	9.49E-04	2.94E-02
unsaturated fatty acid metabolic process	25	8	1.63	4.91	+	6.75E-04	2.24E-02
glutamine family amino acid biosynthetic process	29	9	1.89	4.76	+	3.79E-04	1.51E-02
jasmonic acid biosynthetic process	26	8	1.69	4.72	+	8.36E-04	2.64E-02
positive regulation of cellular amide metabolic process	27	8	1.76	4.55	+	1.03E-03	3.10E-02
lignin biosynthetic process	44	13	2.87	4.54	+	3.12E-05	1.95E-03
post-transcriptional gene silencing by RNA	41	11	2.67	4.12	+	2.56E-04	1.07E-02
cytoplasmic translation	76	20	4.95	4.04	+	1.18E-06	9.77E-05
protein refolding	35	9	2.28	3.95	+	1.18E-03	3.45E-02
defense response to virus	51	13	3.32	3.91	+	1.12E-04	5.45E-03
defense response to symbiont	51	13	3.32	3.91	+	1.12E-04	5.50E-03
olefinic compound metabolic process	53	13	3.45	3.77	+	1.56E-04	7.10E-03
maturation of LSU-rRNA	45	11	2.93	3.75	+	5.03E-04	1.86E-02
response to high light intensity	63	15	4.10	3.65	+	6.66E-05	3.73E-03
photosynthesis, light harvesting	43	10	2.80	3.57	+	1.24E-03	3.58E-02
chaperone-mediated protein folding	69	16	4.50	3.56	+	5.06E-05	2.95E-03
response to far red light	48	11	3.13	3.52	+	7.99E-04	2.54E-02
'de novo' protein folding	53	12	3.45	3.48	+	5.15E-04	1.90E-02
response to UV-B	73	16	4.76	3.36	+	9.00E-05	4.73E-03
glycolytic process	54	11	3.52	3.13	+	1.83E-03	4.96E-02
gibberellin mediated signaling pathway	54	11	3.52	3.13	+	1.83E-03	4.93E-02
tRNA aminoacylation for protein translation	60	12	3.91	3.07	+	1.32E-03	3.79E-02
ribosome assembly	70	14	4.56	3.07	+	5.45E-04	1.97E-02
chlorophyll biosynthetic process	62	12	4.04	2.97	+	1.69E-03	4.65E-02
regulation of seed germination	94	17	6.12	2.78	+	4.11E-04	1.59E-02
positive regulation of gene expression	95	17	6.19	2.75	+	4.57E-04	1.74E-02
ribonucleoprotein complex assembly	141	24	9.19	2.61	+	9.87E-05	5.01E-03
fatty acid biosynthetic process	133	21	8.66	2.42	+	5.29E-04	1.92E-02
negative regulation of post-embryonic development	134	20	8.73	2.29	+	1.83E-03	5.00E-02
positive regulation of protein metabolic process	149	22	9.71	2.27	+	1.02E-03	3.11E-02
response to cold	473	68	30.81	2.21	+	1.82E-08	2.10E-06
terpenoid metabolic process	217	30	14.14	2.12	+	4.06E-04	1.58E-02
response to heat	299	41	19.48	2.10	+	3.25E-05	1.97E-03
cellular glucan metabolic process	208	27	13.55	1.99	+	1.50E-03	4.22E-02
pattern specification process	297	38	19.35	1.96	+	3.10E-04	1.25E-02
anatomical structure development	5310	446	345.93	1.29		2.18E-08	2.42E-06	Subgroup
regulation of hormone levels	305	39	19.87	1.96	+	2.38E-04	1.02E-02
small molecule catabolic process	254	32	16.55	1.93	+	1.07E-03	3.21E-02
proteasomal protein catabolic process	299	37	19.48	1.90	+	5.23E-04	1.91E-02
embryo development ending in seed dormancy	693	84	45.15	1.86	+	4.19E-07	3.97E-05
reproductive structure development	1997	204	130.10	1.57	+	1.51E-09	2.41E-07	Subgroup
reproductive system development	1999	204	130.23	1.57	+	1.56E-09	2.36E-07	Subgroup
nucleobase-containing compound biosynthetic process	504	54	32.83	1.64	+	8.98E-04	2.83E-02
ubiquitin-dependent protein catabolic process	551	59	35.90	1.64	+	5.83E-04	2.04E-02
intracellular protein transport	496	53	32.31	1.64	+	1.12E-03	3.29E-02
cellular response to stress	1215	114	79.15	1.44	+	2.68E-04	1.10E-02
Complete table from Panther:
Arabidopsis thaliana (REF)	Client Text Box Input ( Hierarchy NEW! )
GO biological process complete	#	#	expected	Fold Enrichment	+/-	raw P value	FDR
cuticle development	34	8	0.66	12.06	+	1.13e-06	0.000238
multicellular organism development	4360	119	85.04	1.4	+	0.000134	0.0132
multicellular organismal process	4674	124	91.16	1.36	+	0.00032	0.0254
anatomical structure development	5310	142	103.57	1.37	+	6.86e-05	0.00747
developmental process	5791	150	112.95	1.33	+	0.00018	0.016
cutin biosynthetic process	18	4	0.35	11.39	+	0.000737	0.0477
organic substance metabolic process	9807	252	191.28	1.32	+	1.16e-07	4.57e-05
metabolic process	10826	269	211.15	1.27	+	5.42e-07	0.000152
organic substance biosynthetic process	3119	118	60.83	1.94	+	4.03e-12	2.37e-08
biosynthetic process	3327	122	64.89	1.88	+	1.05e-11	3.09e-08
response to freezing	27	5	0.53	9.49	+	0.00033	0.0259
response to stress	5286	157	103.1	1.52	+	2.91e-08	1.43e-05
response to stimulus	9304	253	181.47	1.39	+	3.02e-10	4.44e-07
response to temperature stimulus	866	36	16.89	2.13	+	3.5e-05	0.00429
response to abiotic stimulus	4114	137	80.24	1.71	+	3.66e-10	4.31e-07
lignin biosynthetic process	44	7	0.86	8.16	+	5.04e-05	0.0057
phenylpropanoid biosynthetic process	92	12	1.79	6.69	+	7.45e-07	0.000191
secondary metabolite biosynthetic process	180	15	3.51	4.27	+	5.83e-06	0.00101
secondary metabolic process	810	49	15.8	3.1	+	1.24e-11	2.44e-08
phenylpropanoid metabolic process	118	16	2.3	6.95	+	6.57e-09	4.3e-06
cellular metabolic process	8829	224	172.2	1.3	+	3.6e-06	0.000706
cellular process	14852	362	289.68	1.25	+	3.87e-10	3.79e-07
cellular biosynthetic process	2872	105	56.02	1.87	+	6.69e-10	5.62e-07
lignin metabolic process	58	10	1.13	8.84	+	6.5e-07	0.000174
olefinic compound biosynthetic process	39	6	0.76	7.89	+	0.000206	0.0178
fatty acid biosynthetic process	133	15	2.59	5.78	+	1.77e-07	6.11e-05
monocarboxylic acid biosynthetic process	252	23	4.92	4.68	+	4.15e-09	3.05e-06
carboxylic acid biosynthetic process	596	29	11.62	2.49	+	1.77e-05	0.00242
carboxylic acid metabolic process	1537	59	29.98	1.97	+	1.76e-06	0.000358
oxoacid metabolic process	1953	76	38.09	2	+	1.73e-08	1.02e-05
organic acid metabolic process	2088	78	40.72	1.92	+	7.22e-08	3.27e-05
small molecule metabolic process	2857	95	55.72	1.7	+	3.7e-07	0.000109
organic acid biosynthetic process	704	32	13.73	2.33	+	2.55e-05	0.00326
small molecule biosynthetic process	898	36	17.51	2.06	+	7.76e-05	0.00816
monocarboxylic acid metabolic process	655	32	12.78	2.5	+	5.66e-06	0.00101
fatty acid metabolic process	249	18	4.86	3.71	+	4.55e-06	0.000864
cellular lipid metabolic process	975	41	19.02	2.16	+	1.02e-05	0.00159
lipid metabolic process	1287	54	25.1	2.15	+	3.16e-07	9.79e-05
lipid biosynthetic process	769	41	15	2.73	+	1.94e-08	1.04e-05
response to UV-B	73	8	1.42	5.62	+	0.000161	0.0146
response to UV	127	10	2.48	4.04	+	0.000317	0.0255
response to light stimulus	2003	67	39.07	1.72	+	2.58e-05	0.00323
response to radiation	2045	69	39.89	1.73	+	1.45e-05	0.00204
hydrocarbon biosynthetic process	66	7	1.29	5.44	+	0.000494	0.0334
hydrocarbon metabolic process	80	8	1.56	5.13	+	0.000286	0.0237
stomatal movement	66	7	1.29	5.44	+	0.000494	0.033
flavonoid biosynthetic process	86	9	1.68	5.37	+	8.77e-05	0.00906
flavonoid metabolic process	132	11	2.57	4.27	+	0.000101	0.0103
steroid metabolic process	90	8	1.76	4.56	+	0.000594	0.0393
systemic acquired resistance	116	10	2.26	4.42	+	0.00016	0.0147
defense response to other organism	2116	72	41.27	1.74	+	6.39e-06	0.00105
response to other organism	2471	84	48.19	1.74	+	9.72e-07	0.000229
biological process involved in interspecies interaction between organisms	2487	84	48.51	1.73	+	1.1e-06	0.00024
response to external biotic stimulus	2471	84	48.19	1.74	+	9.72e-07	0.000238
response to biotic stimulus	2473	84	48.23	1.74	+	9.85e-07	0.000223
response to external stimulus	2967	99	57.87	1.71	+	1.81e-07	5.91e-05
defense response	2441	78	47.61	1.64	+	2.38e-05	0.00319
lipid transport	139	11	2.71	4.06	+	0.000155	0.0144
lipid localization	168	11	3.28	3.36	+	0.000702	0.0459
floral whorl development	216	14	4.21	3.32	+	0.000153	0.0145
organic hydroxy compound biosynthetic process	213	13	4.15	3.13	+	0.000448	0.0314
floral organ development	270	16	5.27	3.04	+	0.000142	0.0137
plant organ development	1972	65	38.46	1.69	+	4.88e-05	0.00563
cellular response to hypoxia	239	14	4.66	3	+	0.000405	0.0302
response to hypoxia	323	17	6.3	2.7	+	0.000334	0.0259
response to decreased oxygen levels	331	17	6.46	2.63	+	0.000436	0.0317
response to oxygen levels	333	17	6.49	2.62	+	0.000465	0.0319
cellular response to decreased oxygen levels	241	14	4.7	2.98	+	0.000438	0.0314
cellular response to oxygen levels	242	14	4.72	2.97	+	0.000455	0.0315
cellular response to chemical stimulus	2047	65	39.93	1.63	+	0.00018	0.0158
response to chemical	5053	150	98.55	1.52	+	8.16e-08	3.43e-05
response to salicylic acid	440	24	8.58	2.8	+	1.25e-05	0.00184
response to organic cyclic compound	817	41	15.93	2.57	+	1.42e-07	5.23e-05
response to organic substance	3506	105	68.38	1.54	+	1.14e-05	0.00173
response to oxygen-containing compound	3087	96	60.21	1.59	+	6.81e-06	0.00108
response to heat	299	16	5.83	2.74	+	0.000417	0.0307
immune system process	456	22	8.89	2.47	+	0.000247	0.0207
response to oxidative stress	613	28	11.96	2.34	+	5.55e-05	0.00617
defense response to fungus	702	32	13.69	2.34	+	2.49e-05	0.00326
response to fungus	995	41	19.41	2.11	+	1.32e-05	0.00189
peptide metabolic process	622	28	12.13	2.31	+	0.000108	0.0108
cellular amide metabolic process	733	30	14.3	2.1	+	0.000227	0.0193
defense response to bacterium	1029	43	20.07	2.14	+	5.98e-06	0.00101
response to bacterium	1242	49	24.22	2.02	+	5.6e-06	0.00103
response to water deprivation	1000	40	19.5	2.05	+	3.89e-05	0.00458
response to water	1073	41	20.93	1.96	+	7.35e-05	0.00787
response to acid chemical	1106	43	21.57	1.99	+	3.51e-05	0.00422
response to wounding	815	31	15.9	1.95	+	0.000755	0.0483
anatomical structure morphogenesis	1587	52	30.95	1.68	+	0.000371	0.0284
response to endogenous stimulus	2542	75	49.58	1.51	+	0.000403	0.0304
protein transport	557	1	10.86	0.09	-	0.000447	0.0317
establishment of protein localization	569	1	11.1	0.09	-	0.000304	0.0248

## Sheet: Table S6 - Primer list
Table S6. Primer list
	application	primer	primer sequence
	cloning	intron FW p RNAi	CTGTGGTCTCAGCTGTTATGTTCAGTGTCAAGC
	cloning	intron RV p RNAi	CTGTGGTCTCAGCAGAAGCAACCTCATGGAAGGTAAAACACTCTAAATCCTCTTC
	cloning	GIR F1 p RNAi	CTGTGGTCTCAGGAGTGAGGCTCCAAACCAACAAC
	cloning	GIR R1 p RNAi	CTGTGGTCTCACAGCCATCGAGGACACCCAACCA
	cloning	GIR R2 p RNAi	CTGTGGTCTCACTGCCATCGAGGACACCCAACCAA
	cloning	GIR F2 p RNAi	CTGTGGTCTCAAGCGTGAGGCTCCAAACCAACAAC
	cloning	FW2 t ChrRbcS	TGTGGTCTCAGGAGTCATAAGCCCGATGGCTACTAAGTTTTAC
	cloning	RV2 t ChrRbcS	TGTGGTCTCAAGCGCAATTAATGCGTCTACCGTAGTTGCTACAG
	cloning	GIR1 R1B p RNAi	CTGTGGTCTCAAGCGCATCGAGGACACCCAACCA
	cloning	HTH R1B p RNAi	CTGTGGTCTCAAGCGGCTACCACCCACACGTTTTCG
	cloning	DWF1A F1	CAGAGGTCTCAGGAGAGCATACACTACCGTCGTC
	cloning	DWF1A R1	GACTGGTCTCACAGCATGCCCACTGTAACCCATG
	cloning	DWF1A R1B	CTGTGGTCTCAGCAGATGCCCACTGTAACCCATG
	cloning	DWF1A R2	GTCTGGTCTCACTGCATGCCCACTGTAACCCATG
	cloning	DWF1A F2	GTCTGGTCTCAAGCGAGCATACACTACCGTCGTC
	cloning	PDF2 RNAi F1	CTGTGGTCTCAGGAGTGTTGAAGTTGTCCGAGCGA
	cloning	PDF2 RNAi R1	GACTGGTCTCACAGCGACACAATTGCCTGGATCG
	cloning	PDF2 RNAi R1B	CGTTGGTCTCAAGCGGACACAATTGCCTGGATCG
	cloning	PDF2 RNAi R2	CTGTGGTCTCACTGCGACACAATTGCCTGGATCG
	cloning	PDF2 RNAi F2	CTGTGGTCTCAAGCGTGTTGAAGTTGTCCGAGCGA
	qPCR	Blm-GIR-33154-F	AGCTCTTGGTGGCGAAAGATT
	qPCR	Blm-GIR-33154-R	GGTGGTAGTCCGAAGCTTGAT
	qPCR	DWF1-45082-F	CTTTTGGCGTTGCTTGTACGA
	qPCR	DWF1-45082-R	GGAAGAAGGTGTGGGTCGATT
	qPCR	PDF2-827F	CATGGCTGCAACTGCTAGTTC
	qPCR	PDF2-901R	AACCTTCTGCGGTCAGTTTCA
	qPCR	GIR1-4-fw_ox	CTCATGTACATCATGCTATCCGAG
	qPCR	GIR1-4-rv_ox	GTTCTCACGTACCACATCAAGCAA
	qPCR	GIR1-2-RV	CCAGAGGCCACGTCTATGATG
	qPCR	GIR1-2-FW	TGCTCTTGCATTTAGGGCACT
	qPCR	DWF1-2-F_RNAi	GTAACAATGGGTCAGCTCACGAG
	qPCR	DWF1-2-R_RNAi	GCGAGCTTCCTTCAAGTCCA
	qPCR	Ref_EF1a_Fw	CCATTCAAGCGACAGACTCA
	qPCR	Ref_EF1a_Rv	TTTTGGTATCTGGTCCTGGAG
	qPCR	Ref_PGK_Fw	TGCCACATACAAGAATAACCAACG
	qPCR	Ref_PGK_Rv	GGGCTACGGGCAAGAGTACA
	qPCR	Ref_SAND_Fw	CGTTGCTCACTACGAGTTCAC
	qPCR	Ref_SAND_Rv	GCAGATGGGTCAACAGGTAA
	qPCR	HERK1-1038F	CGGTCCTTTGTGTTGAAGCTG
	qPCR	HERK1-1158R	ACCATGATGTTGGGCTTGACA
	qPCR	BEN1-667F	ATGCACGAAAGGCGATCTCA
	qPCR	BEN1-761R	CTCTCGTTGCCCAGGATCTG
	qPCR	DWARF1-77F	CAAAGAGGACGAAGGTGTGGG
	qPCR	DWARF1-126R	AACCCATCGGAACTGGACAAG
	qPCR	BEN1_bras_F	ATCACAACCGTGGATGCACTA
	qPCR	BEN1_bras_R	GAGGTGCAAACTGAAAGAGCG
	qPCR	LFY_fw	GATGAGGAGGAGTCGAGGAGG
	qPCR	LFY_rv	TCCTCAGACAAGCCCTCTTGAG
	qPCR	AGAMOUS fw1	GGCAAGGGAAAGATCGAGA
	qPCR	AGAMOUS rv1	GCGACGCTTACAGAAAGTCA
	qPCR	CYC2c fw	CCAAGAAAGATGGACACAGTAAGATTA
	qPCR	CYC2c 120rv	GTCAAAACCTAGCAAGTCTTGAAGACA
	qPCR	CYC2a fw	GAAAGACCGGCATAGCAAGATCT
	qPCR	CYC2a rv	TGGGCAAATCAAGAACATGGA
	qPCR	CYC2a fw	AAGAGCAGAGGCAAGAGCAAGA
	qPCR	CYC2a rv	CGACCTGGTCGCCTTTATCC
	qPCR	CYC2f rv	CTCAACACTTTTAGTTCCAGGCTTC
	qPCR	CYC2e rv	CTCAGCAGACTTTGGTGCTGC
	qPCR	CYC2d rv	TGCTGACTTCTTCCTTTGGTGC
	qPCR	CYC2b rv	GCCATCGACACCATCGTGTAG
	qPCR	CYC2f 174fw	TGGCTCTTTTCTAAGTCCAAGATCC
	qPCR	CYC2e 171fw	GCTCTTTACCAAGTCCAAGATCTCTATC
	qPCR	CYC2d 151fw	TTCCAAGTCGAAAACTGCAATTAAG
	qPCR	CYC2b 171fw	CTTACCAAATCGCTTACCGCAA
	qPCR	HDG1-FWA-F	TATGGCAAATCCTGAGGGTAGC
	qPCR	HDG1-FWA-R	TCACTCATAGTGTACGCTGCTG
